# Supplementary material for: A new and potentially prebiotic α-cytidine derivative
Source: Chem Commun (Camb). 2017 Feb 23;53(23):3327–9. doi: 10.1039/c7cc00693d (PMC5510716; doi:10.1039/c7cc00693d)
Supplement: Supplementary file 2 [file CC-053-C7CC00693D-s002.cif]

# Electronic Supplementary Material (ESI) for ChemComm.
# This journal is © The Royal Society of Chemistry 2017

####################################################################### 
# 
# This file contains crystal structure data downloaded from the 
# Cambridge Structural Database (CSD) hosted by the Cambridge 
# Crystallographic Data Centre (CCDC).
# 
# Full information about CCDC data access policies and citation 
# guidelines are available at http://www.ccdc.cam.ac.uk/access/V1 
# 
# Audit and citation data items may have been added by the CCDC. 
# Please retain this information to preserve the provenance of 
# this file and to allow appropriate attribution of the data. 
# 
#######################################################################

data_AB_B1_0008
_database_code_depnum_ccdc_archive 'CCDC 1528414'
_audit_update_record             
;
2017-01-18 deposited with the CCDC.
2017-02-14 downloaded from the CCDC.
;
#===============================================================================
_audit_creation_method           SHELXL-2014/7

#-------------------------------------------------------------------------------
# Inserted by local software: cifUpdate ver. 3.0  (Andrew D. Bond, July 2015)
#-------------------------------------------------------------------------------
_cambridge_user_name             'Maria Tsanakopoulou'
_cambridge_user_email            mtsanak@mrc-lmb.cam.ac.uk
_cambridge_crystallographer_name 'Andrew Bond'
_cambridge_crystallographer_email adb29@cam.ac.uk
_cambridge_sample_id             MT-484
_cambridge_data_id               AB_B1_0008
#-------------------------------------------------------------------------------

_chemical_name_systematic        ?
_chemical_name_common            ?
_chemical_melting_point          ?
_chemical_formula_moiety         'C10 H12 N4 O5, H2 O'
_chemical_formula_sum            'C10 H14 N4 O6'
_chemical_formula_weight         286.25
_chemical_absolute_configuration ad

loop_
_atom_type_symbol
_atom_type_description
_atom_type_scat_dispersion_real
_atom_type_scat_dispersion_imag
_atom_type_scat_source
C C 0.0181 0.0091 'International Tables Vol C Tables 4.2.6.8 and 6.1.1.4'
H H 0.0000 0.0000 'International Tables Vol C Tables 4.2.6.8 and 6.1.1.4'
N N 0.0311 0.0180 'International Tables Vol C Tables 4.2.6.8 and 6.1.1.4'
O O 0.0492 0.0322 'International Tables Vol C Tables 4.2.6.8 and 6.1.1.4'

_space_group_crystal_system      orthorhombic
_space_group_IT_number           19
_space_group_name_H-M_alt        'P 21 21 21'
_space_group_name_Hall           'P 2ac 2ab'

_shelx_space_group_comment       
;
The symmetry employed for this shelxl refinement is uniquely defined
by the following loop, which should always be used as a source of
symmetry information in preference to the above space-group names.
They are only intended as comments.
;

loop_
_space_group_symop_operation_xyz
'x, y, z'
'-x+1/2, -y, z+1/2'
'-x, y+1/2, -z+1/2'
'x+1/2, -y+1/2, -z'

_cell_length_a                   7.4674(2)
_cell_length_b                   10.9703(3)
_cell_length_c                   13.9309(4)
_cell_angle_alpha                90
_cell_angle_beta                 90
_cell_angle_gamma                90
_cell_volume                     1141.21(5)
_cell_formula_units_Z            4
_cell_measurement_temperature    180(2)
_cell_measurement_reflns_used    9923
_cell_measurement_theta_min      4.03
_cell_measurement_theta_max      66.77

_exptl_crystal_description       block
_exptl_crystal_colour            colourless
_exptl_crystal_density_meas      ?
_exptl_crystal_density_method    ?
_exptl_crystal_density_diffrn    1.666
_exptl_crystal_F_000             600
_exptl_transmission_factor_min   ?
_exptl_transmission_factor_max   ?
_exptl_crystal_size_max          0.180
_exptl_crystal_size_mid          0.080
_exptl_crystal_size_min          0.040
_exptl_absorpt_coefficient_mu    1.200
_shelx_estimated_absorpt_T_min   0.813
_shelx_estimated_absorpt_T_max   0.954
_exptl_absorpt_correction_type   multi-scan
_exptl_absorpt_correction_T_min  0.6490
_exptl_absorpt_correction_T_max  0.7528
_exptl_absorpt_process_details   'SADABS (Bruker, 2014)'

_diffrn_ambient_temperature      180(2)
_diffrn_radiation_wavelength     1.54178
_diffrn_radiation_type           CuK\a
_diffrn_source                   'Incoatec I\mS Cu microsource'
_diffrn_measurement_device_type  'Bruker D8-QUEST PHOTON-100'
_diffrn_measurement_method       '\w and \f-scans'
_diffrn_detector_area_resol_mean ?
_diffrn_reflns_number            13491
_diffrn_reflns_av_unetI/netI     0.0186
_diffrn_reflns_av_R_equivalents  0.0295
_diffrn_reflns_limit_h_min       -8
_diffrn_reflns_limit_h_max       8
_diffrn_reflns_limit_k_min       -13
_diffrn_reflns_limit_k_max       12
_diffrn_reflns_limit_l_min       -14
_diffrn_reflns_limit_l_max       16
_diffrn_reflns_theta_min         5.132
_diffrn_reflns_theta_max         66.780
_diffrn_reflns_theta_full        66.781
_diffrn_measured_fraction_theta_max 0.990
_diffrn_measured_fraction_theta_full 0.991
_diffrn_reflns_Laue_measured_fraction_max 0.990
_diffrn_reflns_Laue_measured_fraction_full 0.991
_diffrn_reflns_point_group_measured_fraction_max 0.988
_diffrn_reflns_point_group_measured_fraction_full 0.989
_reflns_number_total             1996
_reflns_number_gt                1920
_reflns_threshold_expression     'I > 2\s(I)'
_reflns_Friedel_coverage         0.697
_reflns_Friedel_fraction_max     0.986
_reflns_Friedel_fraction_full    0.987

_reflns_special_details          
;
Reflections were merged by SHELXL according to the crystal
class for the calculation of statistics and refinement.

_reflns_Friedel_fraction is defined as the number of unique
Friedel pairs measured divided by the number that would be
possible theoretically, ignoring centric projections and
systematic absences.
;

_computing_data_collection       'APEX2 (Bruker, 2014)'
_computing_cell_refinement       'SAINT (Bruker, 2014)'
_computing_data_reduction        SAINT
_computing_structure_solution    'SHELXT (Sheldrick, 2015)'
_computing_structure_refinement  'SHELXL (Sheldrick, 2015)'
_computing_molecular_graphics    'Mercury (Macrae et al., 2008)'
_computing_publication_material  SHELXL

_refine_special_details          ?

_refine_ls_structure_factor_coef Fsqd
_refine_ls_matrix_type           full
_refine_ls_weighting_scheme      calc
_refine_ls_weighting_details     
'w=1/[\s^2^(Fo^2^)+(0.0370P)^2^+0.3485P] where P=(Fo^2^+2Fc^2^)/3'
_atom_sites_solution_primary     ?
_atom_sites_solution_secondary   ?
_atom_sites_solution_hydrogens   mixed
_refine_ls_hydrogen_treatment    mixed
_refine_ls_extinction_method     'SHELXL-2014/7 (Sheldrick, 2014)'
_refine_ls_extinction_coef       0.0047(7)
_refine_ls_abs_structure_Flack   -0.09(8)
_refine_ls_abs_structure_details 
;
Flack x determined using 773 quotients [(I+)-(I-)]/[(I+)+(I-)]
(Parsons, Flack and Wagner, Acta Cryst. B69 (2013) 249-259).
;
_refine_ls_number_reflns         1996
_refine_ls_number_parameters     210
_refine_ls_number_restraints     2
_refine_ls_R_factor_all          0.0277
_refine_ls_R_factor_gt           0.0263
_refine_ls_wR_factor_ref         0.0693
_refine_ls_wR_factor_gt          0.0679
_refine_ls_goodness_of_fit_ref   1.082
_refine_ls_restrained_S_all      1.084
_refine_ls_shift/su_max          0.000
_refine_ls_shift/su_mean         0.000
_refine_diff_density_max         0.222
_refine_diff_density_min         -0.187
_refine_diff_density_rms         0.037

loop_
_atom_site_label
_atom_site_type_symbol
_atom_site_fract_x
_atom_site_fract_y
_atom_site_fract_z
_atom_site_U_iso_or_equiv
_atom_site_adp_type
_atom_site_occupancy
_atom_site_site_symmetry_order
_atom_site_calc_flag
_atom_site_refinement_flags_posn
_atom_site_refinement_flags_adp
_atom_site_refinement_flags_occupancy
_atom_site_disorder_assembly
_atom_site_disorder_group
O1 O 0.5115(2) 0.95472(13) 0.25324(13) 0.0199(4) Uani 1 1 d . . . . .
O2 O 0.8020(2) 0.69995(14) 0.25944(11) 0.0187(4) Uani 1 1 d . . . . .
O3 O 0.4490(2) 0.81467(14) 0.13934(12) 0.0215(4) Uani 1 1 d . . . . .
O4 O 0.6826(2) 0.61960(13) 0.45202(13) 0.0204(4) Uani 1 1 d . . . . .
O5 O 0.9360(3) 0.53896(16) 0.11299(14) 0.0335(5) Uani 1 1 d . . . . .
H5 H 0.918(7) 0.483(4) 0.061(4) 0.085(15) Uiso 1 1 d . . . . .
N6 N 0.2107(3) 0.91743(18) 0.20397(17) 0.0234(5) Uani 1 1 d . . . . .
H61 H 0.227(4) 0.977(3) 0.161(2) 0.025(7) Uiso 1 1 d . . . . .
H62 H 0.166(4) 0.947(3) 0.253(3) 0.026(8) Uiso 1 1 d . . . . .
N7 N 0.5315(2) 0.73899(15) 0.34543(13) 0.0151(4) Uani 1 1 d . . . . .
N8 N 0.3804(3) 0.60797(16) 0.45495(14) 0.0191(4) Uani 1 1 d . . . . .
N9 N 0.0753(3) 0.59463(19) 0.45264(18) 0.0241(5) Uani 1 1 d . . . . .
H91 H 0.093(3) 0.545(2) 0.4973(19) 0.007(6) Uiso 1 1 d . . . . .
H92 H -0.030(4) 0.618(2) 0.430(2) 0.018(7) Uiso 1 1 d . . . . .
C10 C 0.3699(3) 0.77285(18) 0.30496(16) 0.0156(5) Uani 1 1 d . . . . .
C11 C 0.7040(3) 0.78765(19) 0.31203(17) 0.0170(5) Uani 1 1 d . . . . .
H11A H 0.7762 0.8182 0.3675 0.020 Uiso 1 1 calc R U . . .
C12 C 0.5345(3) 0.65266(19) 0.41961(16) 0.0157(4) Uani 1 1 d . . . . .
C13 C 0.2242(3) 0.64177(19) 0.41586(17) 0.0184(5) Uani 1 1 d . . . . .
C14 C 0.6422(3) 0.81832(19) 0.14567(17) 0.0202(5) Uani 1 1 d . . . . .
H14A H 0.6977 0.8592 0.0888 0.024 Uiso 1 1 calc R U . . .
C15 C 0.3784(3) 0.86749(19) 0.22540(17) 0.0179(5) Uani 1 1 d . . . . .
C16 C 0.6730(3) 0.89010(19) 0.23874(18) 0.0184(5) Uani 1 1 d . . . . .
H16A H 0.7784 0.9459 0.2339 0.022 Uiso 1 1 calc R U . . .
C17 C 0.7227(3) 0.69194(19) 0.16422(16) 0.0197(5) Uani 1 1 d . . . . .
H17A H 0.6256 0.6291 0.1640 0.024 Uiso 1 1 calc R U . . .
C18 C 0.2148(3) 0.7253(2) 0.33703(17) 0.0196(5) Uani 1 1 d . . . . .
H18A H 0.1035 0.7464 0.3085 0.023 Uiso 1 1 calc R U . . .
C19 C 0.8648(4) 0.6578(2) 0.0929(2) 0.0303(6) Uani 1 1 d . . . . .
H19A H 0.8132 0.6586 0.0274 0.036 Uiso 1 1 calc R U . . .
H19B H 0.9626 0.7186 0.0951 0.036 Uiso 1 1 calc R U . . .
O1W O 0.1981(3) 0.41073(19) 0.57705(17) 0.0405(5) Uani 1 1 d D . . . .
H1W H 0.311(3) 0.440(4) 0.590(4) 0.089(16) Uiso 1 1 d D . . . .
H2W H 0.170(5) 0.337(2) 0.605(3) 0.063(12) Uiso 1 1 d D . . . .

loop_
_atom_site_aniso_label
_atom_site_aniso_U_11
_atom_site_aniso_U_22
_atom_site_aniso_U_33
_atom_site_aniso_U_23
_atom_site_aniso_U_13
_atom_site_aniso_U_12
O1 0.0234(8) 0.0137(6) 0.0226(8) -0.0005(6) -0.0002(7) -0.0004(6)
O2 0.0199(7) 0.0196(7) 0.0165(8) -0.0022(6) 0.0027(6) 0.0024(6)
O3 0.0286(9) 0.0227(8) 0.0133(8) -0.0023(6) -0.0023(7) 0.0011(7)
O4 0.0205(8) 0.0220(8) 0.0187(9) 0.0031(6) -0.0022(7) 0.0027(6)
O5 0.0490(12) 0.0222(9) 0.0294(11) -0.0033(8) 0.0136(9) 0.0092(8)
N6 0.0278(10) 0.0202(10) 0.0222(12) 0.0046(9) -0.0031(10) 0.0045(9)
N7 0.0174(9) 0.0149(8) 0.0130(10) 0.0004(7) -0.0003(8) -0.0005(7)
N8 0.0231(10) 0.0167(9) 0.0174(10) 0.0018(8) 0.0033(8) 0.0001(7)
N9 0.0207(11) 0.0219(10) 0.0296(13) 0.0051(10) 0.0038(9) -0.0017(8)
C10 0.0203(10) 0.0131(10) 0.0134(11) -0.0039(8) -0.0044(9) 0.0022(9)
C11 0.0172(10) 0.0157(10) 0.0181(11) -0.0024(9) 0.0007(9) -0.0004(9)
C12 0.0203(11) 0.0140(9) 0.0128(11) -0.0020(8) -0.0010(9) 0.0016(8)
C13 0.0212(11) 0.0143(10) 0.0196(12) -0.0039(9) 0.0005(10) -0.0003(9)
C14 0.0253(11) 0.0188(10) 0.0165(12) 0.0014(9) 0.0030(10) -0.0013(9)
C15 0.0234(10) 0.0136(10) 0.0167(12) -0.0009(8) -0.0021(10) -0.0009(9)
C16 0.0211(11) 0.0150(10) 0.0192(13) 0.0006(9) 0.0021(9) -0.0015(8)
C17 0.0267(11) 0.0169(10) 0.0157(11) 0.0005(9) 0.0014(10) -0.0010(9)
C18 0.0192(10) 0.0181(10) 0.0213(13) -0.0010(9) -0.0028(10) 0.0009(9)
C19 0.0466(15) 0.0205(11) 0.0240(14) -0.0007(10) 0.0118(13) 0.0059(12)
O1W 0.0361(11) 0.0386(11) 0.0467(13) 0.0145(10) 0.0055(10) 0.0012(9)

_geom_special_details            
;
All esds (except the esd in the dihedral angle between two l.s. planes)
are estimated using the full covariance matrix.  The cell esds are taken
into account individually in the estimation of esds in distances, angles
and torsion angles; correlations between esds in cell parameters are only
used when they are defined by crystal symmetry.  An approximate (isotropic)
treatment of cell esds is used for estimating esds involving l.s. planes.
;

loop_
_geom_bond_atom_site_label_1
_geom_bond_atom_site_label_2
_geom_bond_distance
_geom_bond_site_symmetry_2
_geom_bond_publ_flag
O1 C16 1.413(3) . ?
O1 C15 1.433(3) . ?
O2 C11 1.413(3) . ?
O2 C17 1.455(3) . ?
O3 C15 1.432(3) . ?
O3 C14 1.446(3) . ?
O4 C12 1.248(3) . ?
O5 C19 1.435(3) . ?
O5 H5 0.96(5) . ?
N6 C15 1.399(3) . ?
N6 H61 0.90(3) . ?
N6 H62 0.83(3) . ?
N7 C10 1.383(3) . ?
N7 C12 1.402(3) . ?
N7 C11 1.470(3) . ?
N8 C13 1.340(3) . ?
N8 C12 1.345(3) . ?
N9 C13 1.329(3) . ?
N9 H91 0.84(3) . ?
N9 H92 0.88(3) . ?
C10 C18 1.347(3) . ?
C10 C15 1.520(3) . ?
C11 C16 1.536(3) . ?
C11 H11A 1.0000 . ?
C13 C18 1.432(3) . ?
C14 C17 1.533(3) . ?
C14 C16 1.534(3) . ?
C14 H14A 1.0000 . ?
C16 H16A 1.0000 . ?
C17 C19 1.501(3) . ?
C17 H17A 1.0000 . ?
C18 H18A 0.9500 . ?
C19 H19A 0.9900 . ?
C19 H19B 0.9900 . ?
O1W H1W 0.922(14) . ?
O1W H2W 0.920(14) . ?

loop_
_geom_angle_atom_site_label_1
_geom_angle_atom_site_label_2
_geom_angle_atom_site_label_3
_geom_angle
_geom_angle_site_symmetry_1
_geom_angle_site_symmetry_3
_geom_angle_publ_flag
C16 O1 C15 102.60(15) . . ?
C11 O2 C17 107.65(16) . . ?
C15 O3 C14 107.77(17) . . ?
C19 O5 H5 112(3) . . ?
C15 N6 H61 107.9(18) . . ?
C15 N6 H62 110(2) . . ?
H61 N6 H62 109(3) . . ?
C10 N7 C12 119.74(18) . . ?
C10 N7 C11 122.56(17) . . ?
C12 N7 C11 117.69(18) . . ?
C13 N8 C12 119.72(19) . . ?
C13 N9 H91 114.1(17) . . ?
C13 N9 H92 120.0(17) . . ?
H91 N9 H92 126(2) . . ?
C18 C10 N7 120.76(19) . . ?
C18 C10 C15 122.8(2) . . ?
N7 C10 C15 116.39(19) . . ?
O2 C11 N7 111.74(17) . . ?
O2 C11 C16 103.39(18) . . ?
N7 C11 C16 110.12(17) . . ?
O2 C11 H11A 110.5 . . ?
N7 C11 H11A 110.5 . . ?
C16 C11 H11A 110.5 . . ?
O4 C12 N8 121.3(2) . . ?
O4 C12 N7 118.5(2) . . ?
N8 C12 N7 120.2(2) . . ?
N9 C13 N8 117.6(2) . . ?
N9 C13 C18 120.3(2) . . ?
N8 C13 C18 122.1(2) . . ?
O3 C14 C17 112.11(18) . . ?
O3 C14 C16 102.41(18) . . ?
C17 C14 C16 105.25(19) . . ?
O3 C14 H14A 112.2 . . ?
C17 C14 H14A 112.2 . . ?
C16 C14 H14A 112.2 . . ?
N6 C15 O3 108.02(19) . . ?
N6 C15 O1 114.65(18) . . ?
O3 C15 O1 103.96(17) . . ?
N6 C15 C10 112.7(2) . . ?
O3 C15 C10 110.44(17) . . ?
O1 C15 C10 106.71(18) . . ?
O1 C16 C14 104.52(18) . . ?
O1 C16 C11 113.63(18) . . ?
C14 C16 C11 102.05(17) . . ?
O1 C16 H16A 112.0 . . ?
C14 C16 H16A 112.0 . . ?
C11 C16 H16A 112.0 . . ?
O2 C17 C19 109.3(2) . . ?
O2 C17 C14 104.98(17) . . ?
C19 C17 C14 113.03(19) . . ?
O2 C17 H17A 109.8 . . ?
C19 C17 H17A 109.8 . . ?
C14 C17 H17A 109.8 . . ?
C10 C18 C13 117.4(2) . . ?
C10 C18 H18A 121.3 . . ?
C13 C18 H18A 121.3 . . ?
O5 C19 C17 111.1(2) . . ?
O5 C19 H19A 109.4 . . ?
C17 C19 H19A 109.4 . . ?
O5 C19 H19B 109.4 . . ?
C17 C19 H19B 109.4 . . ?
H19A C19 H19B 108.0 . . ?
H1W O1W H2W 115(4) . . ?

loop_
_geom_hbond_atom_site_label_D
_geom_hbond_atom_site_label_H
_geom_hbond_atom_site_label_A
_geom_hbond_distance_DH
_geom_hbond_distance_HA
_geom_hbond_distance_DA
_geom_hbond_angle_DHA
_geom_hbond_site_symmetry_A
O5 H5 O4 0.96(5) 2.03(5) 2.973(3) 166(4) 2_664
O5 H5 N8 0.96(5) 2.34(5) 3.054(3) 131(4) 2_664
N6 H61 O4 0.90(3) 2.32(3) 3.206(3) 171(2) 3_655
N6 H62 O5 0.83(3) 2.25(4) 3.079(3) 175(3) 3_655
N9 H91 O1W 0.84(3) 2.01(3) 2.813(3) 162(2) .
N9 H92 O4 0.88(3) 2.17(3) 2.945(3) 147(2) 1_455
O1W H1W O5 0.922(14) 1.927(18) 2.832(3) 167(4) 2_665
O1W H2W O3 0.920(14) 1.949(18) 2.841(3) 163(4) 2_565

_shelx_res_file                  
;

    AB_B1_0008.res created by SHELXL-2014/7


TITL AB_B1_0008 in P2(1)2(1)2(1)
CELL  1.54178   7.4674  10.9703  13.9309   90.000   90.000   90.000
ZERR    4.000   0.0002   0.0003   0.0004    0.000    0.000    0.000
LATT -1
SYMM 1/2-X, -Y, 1/2+Z
SYMM -X, 1/2+Y, 1/2-Z
SYMM 1/2+X, 1/2-Y, -Z
SFAC C H N O
UNIT 40 56 16 24
SIZE 0.18 0.08 0.04
TEMP -93
L.S. 10
ACTA
EQIV $1 -x+3/2, -y+1, z-1/2
EQIV $2 -x+1, y+1/2, -z+1/2
EQIV $3 x-1, y, z
EQIV $4 -x+3/2, -y+1, z+1/2
EQIV $5 -x+1/2, -y+1, z+1/2
HTAB O5 O4_$1
HTAB O5 N8_$1
HTAB N6 O4_$2
HTAB N6 O5_$2
HTAB N9 O1W
HTAB N9 O4_$3
HTAB O1W O5_$4
HTAB O1W O3_$5
DFIX 0.90 0.01 O1W H1W  O1W H2W
REM =================== outliers: I/sigma > 6 ====================
OMIT   3  10   1
OMIT   0   1   4
OMIT   1   1   0
REM ==============================================================
BOND $H
LIST 4
FMAP 2
PLAN -5
WGHT    0.037000    0.348500
EXTI    0.004693
FVAR       0.64724
O1    4    0.511500    0.954720    0.253240    11.00000    0.02341    0.01370 =
         0.02261   -0.00049   -0.00025   -0.00044
O2    4    0.801959    0.699953    0.259435    11.00000    0.01994    0.01963 =
         0.01648   -0.00224    0.00272    0.00235
O3    4    0.448995    0.814665    0.139340    11.00000    0.02857    0.02270 =
         0.01334   -0.00226   -0.00232    0.00109
O4    4    0.682601    0.619601    0.452019    11.00000    0.02050    0.02196 =
         0.01866    0.00306   -0.00219    0.00267
O5    4    0.935985    0.538965    0.112993    11.00000    0.04901    0.02222 =
         0.02935   -0.00333    0.01361    0.00919
H5    2    0.917515    0.482883    0.061067    11.00000    0.08529
N6    3    0.210682    0.917433    0.203968    11.00000    0.02783    0.02015 =
         0.02215    0.00463   -0.00314    0.00447
H61   2    0.226937    0.977067    0.160555    11.00000    0.02450
H62   2    0.165548    0.947348    0.253099    11.00000    0.02644
N7    3    0.531515    0.738986    0.345427    11.00000    0.01736    0.01488 =
         0.01300    0.00040   -0.00030   -0.00049
N8    3    0.380370    0.607975    0.454946    11.00000    0.02309    0.01667 =
         0.01744    0.00182    0.00330    0.00015
N9    3    0.075333    0.594635    0.452642    11.00000    0.02074    0.02187 =
         0.02958    0.00506    0.00382   -0.00168
H91   2    0.092924    0.545073    0.497349    11.00000    0.00707
H92   2   -0.030252    0.617688    0.430387    11.00000    0.01806
C10   1    0.369910    0.772850    0.304961    11.00000    0.02032    0.01307 =
         0.01337   -0.00391   -0.00441    0.00222
C11   1    0.703992    0.787650    0.312029    11.00000    0.01724    0.01573 =
         0.01806   -0.00241    0.00075   -0.00040
AFIX  13
H11A  2    0.776194    0.818206    0.367490    11.00000   -1.20000
AFIX   0
C12   1    0.534525    0.652660    0.419608    11.00000    0.02033    0.01398 =
         0.01278   -0.00197   -0.00102    0.00163
C13   1    0.224175    0.641767    0.415858    11.00000    0.02123    0.01435 =
         0.01959   -0.00394    0.00046   -0.00034
C14   1    0.642232    0.818317    0.145667    11.00000    0.02529    0.01880 =
         0.01646    0.00142    0.00296   -0.00134
AFIX  13
H14A  2    0.697659    0.859226    0.088814    11.00000   -1.20000
AFIX   0
C15   1    0.378365    0.867491    0.225401    11.00000    0.02344    0.01356 =
         0.01672   -0.00086   -0.00213   -0.00093
C16   1    0.672962    0.890096    0.238744    11.00000    0.02106    0.01503 =
         0.01923    0.00061    0.00206   -0.00150
AFIX  13
H16A  2    0.778439    0.945916    0.233855    11.00000   -1.20000
AFIX   0
C17   1    0.722712    0.691936    0.164216    11.00000    0.02667    0.01687 =
         0.01566    0.00047    0.00138   -0.00104
AFIX  13
H17A  2    0.625649    0.629134    0.164047    11.00000   -1.20000
AFIX   0
C18   1    0.214785    0.725334    0.337033    11.00000    0.01922    0.01815 =
         0.02134   -0.00104   -0.00275    0.00087
AFIX  43
H18A  2    0.103473    0.746416    0.308491    11.00000   -1.20000
AFIX   0
C19   1    0.864767    0.657763    0.092864    11.00000    0.04660    0.02046 =
         0.02395   -0.00074    0.01181    0.00592
AFIX  23
H19A  2    0.813176    0.658601    0.027404    11.00000   -1.20000
H19B  2    0.962608    0.718596    0.095068    11.00000   -1.20000
AFIX   0
O1W   4    0.198122    0.410733    0.577051    11.00000    0.03614    0.03856 =
         0.04672    0.01450    0.00553    0.00121
H1W   2    0.311491    0.439788    0.589919    11.00000    0.08879
H2W   2    0.170475    0.337188    0.605030    11.00000    0.06342

HKLF 4

REM  AB_B1_0008 in P2(1)2(1)2(1)
REM R1 =  0.0263 for    1920 Fo > 4sig(Fo)  and  0.0277 for all    1996 data
REM    210 parameters refined using      2 restraints

END

WGHT      0.0370      0.3511

REM Highest difference peak  0.222,  deepest hole -0.187,  1-sigma level  0.037
Q1    1   1.0341  0.5402  0.1451  11.00000  0.05    0.22
Q2    1   0.6839  0.7609  0.1564  11.00000  0.05    0.16
Q3    1   0.8056  0.6844  0.1357  11.00000  0.05    0.14
Q4    1   0.3692  0.8223  0.2670  11.00000  0.05    0.14
Q5    1   0.5076  0.9661  0.3149  11.00000  0.05    0.13
;
_shelx_res_checksum              31213

_shelx_hkl_file                  
;
   1   0   0   -0.50    0.40
   1   0   0    0.60    0.40
   1   0   0    0.20    0.50
   1   0   0   -0.20    0.40
  -1   0   0    0.00    0.40
  -1   0   0    0.20    0.40
  -1   0   0    0.00    0.40
  -1   0   0   -0.20    0.50
  -2   0   0  971.40   25.90
  -2   0   0 1028.40   26.20
   2   0   0 1019.00   25.90
   2   0   0 1022.50   25.90
   2   0   0 1005.50   26.10
   2   0   0  992.20   26.50
  -2   0   0  981.80   26.00
  -2   0   0 1010.60   26.50
  -3   0   0    0.00    1.40
  -3   0   0    0.50    1.80
   3   0   0    1.40    2.10
  -3   0   0    0.10    1.50
   3   0   0    0.50    1.40
   3   0   0    0.30    1.70
  -3   0   0    1.20    1.90
   3   0   0    0.50    1.40
   4   0   0  128.09    9.30
   4   0   0  115.29    9.70
  -4   0   0  123.69   10.90
  -4   0   0  131.99   11.20
  -5   0   0    1.70    0.90
  -5   0   0   -1.00    1.10
  -5   0   0    4.60    1.70
   5   0   0    0.80    1.40
  -5   0   0   -0.40    0.90
  -5   0   0   -2.00    1.70
  -6   0   0   86.59    3.40
   6   0   0   75.39    3.80
  -6   0   0   83.79    3.20
  -6   0   0   82.69    3.70
  -6   0   0   77.99    4.20
  -6   0   0   79.99    4.30
  -7   0   0    2.10    0.90
  -7   0   0    1.60    0.90
  -7   0   0   -2.10    1.40
  -7   0   0    1.00    1.10
   7   0   0    0.50    1.30
  -7   0   0    1.90    1.50
  -8   0   0   56.29    3.20
  -8   0   0   57.39    2.70
  -8   0   0   58.49    3.20
   0  -1   0    1.30    0.30
   0  -1   0    1.30    0.30
  -1  -1   0   13.20    1.20
  -1  -1   0   13.10    1.20
  -1   1   0   13.80    1.20
  -1   1   0   13.40    1.20
   1   1   0   11.80    1.20
   1   1   0   14.00    1.20
   1   1   0   13.20    1.20
  -1  -1   0   15.00    1.30
   1   1   0   14.70    1.20
  -1  -1   0   13.50    1.20
   2   1   0    2.10    1.00
  -2  -1   0    3.90    1.30
  -2   1   0    0.60    1.10
   2  -1   0    2.20    1.00
   2  -1   0    2.50    1.20
  -2  -1   0    2.40    1.10
   2   1   0    1.10    1.00
   2   1   0    1.90    0.90
   2   1   0    1.70    0.90
  -2  -1   0    2.90    1.20
  -2   1   0    3.60    1.20
  -2  -1   0    1.80    1.00
  -3   1   0   42.00    4.40
   3  -1   0   37.10    4.60
  -3  -1   0   41.90    3.80
  -3  -1   0   40.90    4.10
   3   1   0   38.10    3.90
  -3  -1   0   42.80    4.50
   3   1   0   39.80    3.60
   3  -1   0   41.60    4.40
  -3   1   0   46.40    4.40
   3   1   0   38.90    4.30
   3   1   0   33.00    3.50
  -3  -1   0   32.10    4.00
  -4  -1   0  196.58   10.90
  -4  -1   0  204.78   10.30
   4  -1   0  199.98   12.90
  -4  -1   0  198.18    6.70
   4   1   0  191.58   11.30
   4   1   0  207.28   10.00
  -4   1   0  208.28    6.30
   4   1   0  174.28   11.80
   4   1   0  225.18   10.00
   4  -1   0  191.38   11.00
  -4  -1   0  193.98    6.80
  -5  -1   0   23.50    1.90
  -5  -1   0   21.90    2.30
  -5   1   0   20.60    2.70
  -5   1   0   26.60    2.30
  -5   1   0   21.80    1.90
   5   1   0   31.80    2.70
  -5   1   0   28.00    1.90
  -5  -1   0   26.20    2.00
  -5  -1   0   21.20    3.20
   5  -1   0   24.30    2.40
  -5   1   0   16.70    2.80
  -5  -1   0   24.10    3.20
  -6   1   0  470.75   13.30
  -6   1   0  483.85   12.60
  -6  -1   0  470.95   13.50
  -6  -1   0  472.05   13.40
  -6   1   0  464.95   13.00
  -6  -1   0  473.95   12.40
   6  -1   0  461.05   12.90
  -6   1   0  473.55   13.20
   6   1   0  483.55   13.10
  -6  -1   0  470.05   13.10
  -6   1   0  478.15   12.40
  -6  -1   0  478.35   12.60
  -7  -1   0   10.60    1.70
   7  -1   0   13.30    2.20
  -7  -1   0   11.30    2.00
  -7   1   0   13.70    2.00
  -7  -1   0   13.20    2.00
  -7   1   0   12.30    1.90
  -7  -1   0   14.40    2.10
   7   1   0   13.70    2.20
  -7   1   0   13.20    1.80
  -7   1   0   10.00    1.70
  -7  -1   0   11.90    1.60
  -7   1   0   13.30    1.60
  -8   1   0    3.10    1.00
  -8   1   0    3.60    1.30
  -8  -1   0    2.50    0.90
  -8   1   0    1.70    1.30
  -8  -1   0    0.20    1.20
  -8  -1   0   -0.20    1.20
   0  -2   0 2052.29   49.80
   0  -2   0 2078.09   50.09
   0   2   0 1967.60   49.90
   0   2   0 2045.30   49.80
   0   2   0 2109.49   50.19
   0   2   0 2046.50   49.80
   0  -2   0 2095.29   49.90
   0  -2   0 2039.20   49.70
   0   2   0 2022.40   49.90
  -1  -2   0 1460.35   36.70
  -1   2   0 1511.45   36.60
   1   2   0 1429.96   36.70
   1   2   0 1515.65   36.90
  -1   2   0 1512.95   36.60
   1  -2   0 1476.25   36.10
  -1  -2   0 1430.96   36.60
  -1  -2   0 1456.15   37.20
   1   2   0 1501.25   36.90
  -1  -2   0 1545.45   37.00
   1  -2   0 1478.65   37.00
   1   2   0 1469.05   37.00
  -1   2   0 1490.25   36.10
   1  -2   0 1501.35   36.80
   2   2   0  646.44   18.30
  -2  -2   0  655.23   18.60
  -2   2   0  643.54   18.00
  -2  -2   0  614.54   17.70
   2   2   0  656.63   17.90
   2  -2   0  639.14   16.40
   2   2   0  647.74   17.80
  -2   2   0  648.84   18.10
  -2  -2   0  659.03   18.10
   2  -2   0  643.04   18.20
   2  -2   0  660.53   18.80
  -2  -2   0  609.24   17.70
   2   2   0  645.54   17.80
   3  -2   0   43.70    5.70
   3  -2   0   40.70    2.70
   3  -2   0   41.50    4.60
   3   2   0   38.20    4.70
  -3  -2   0   39.40    4.70
   3   2   0   39.30    4.00
  -3  -2   0   37.90    4.10
  -3  -2   0   34.70    4.70
  -3   2   0   46.80    5.20
   3   2   0   41.60    4.00
   3   2   0   41.00    4.40
  -3   2   0   31.60    5.10
  -3  -2   0   46.10    4.70
   4   2   0    4.30    1.60
  -4   2   0    5.40    1.40
   4   2   0    6.50    3.40
   4   2   0   -4.20    3.20
  -4  -2   0    4.60    3.40
   4   2   0    3.70    4.30
   4  -2   0    2.90    2.60
   4  -2   0    5.30    4.70
  -4   2   0    3.30    1.10
  -4  -2   0    2.40    3.40
  -4  -2   0    3.60    1.10
   4  -2   0    4.40    1.40
  -4   2   0    3.10    1.10
  -4  -2   0    0.90    1.00
  -5  -2   0   89.79    4.60
  -5  -2   0   66.79   10.50
  -5  -2   0   90.49    3.60
  -5   2   0   93.99    3.40
  -5  -2   0   91.89    4.50
  -5   2   0   96.79    4.20
   5  -2   0  100.59    3.90
  -5  -2   0   93.09    3.50
   5   2   0   96.49    4.10
  -5   2   0   95.79    3.90
  -5   2   0   95.59    3.50
  -5   2   0   95.89    4.30
   6  -2   0    1.20    1.20
  -6  -2   0    4.20    1.70
  -6   2   0    2.20    1.40
  -6   2   0    2.40    0.90
  -6  -2   0    2.70    1.00
  -6   2   0    3.40    1.40
  -6   2   0    2.90    1.00
  -6   2   0    2.30    1.10
  -6  -2   0    1.00    1.60
   6   2   0    2.80    1.50
  -6  -2   0    4.40    1.40
  -6  -2   0    2.40    1.00
  -7   2   0    2.10    1.10
  -7   2   0    1.40    1.00
  -7   2   0    1.80    1.30
  -7  -2   0   -0.30    1.50
   7   2   0    1.10    1.40
  -7  -2   0    2.10    1.50
  -7  -2   0   -1.80    1.20
  -7  -2   0    1.20    0.90
  -7  -2   0    1.10    1.00
  -7   2   0    1.60    1.30
  -8   2   0    2.10    1.10
  -8  -2   0   -2.00    1.30
  -8  -2   0   -1.70    1.30
  -8   2   0   -0.30    0.80
  -8   2   0   -0.30    1.10
  -8  -2   0   -0.30    0.90
   0   3   0    1.60    1.00
   0  -3   0   -0.10    0.70
   0  -3   0   -0.60    0.70
   0   3   0   -0.20    0.90
   0   3   0    0.70    0.80
   0  -3   0    0.80    0.90
   0   3   0    0.30    0.80
   0   3   0   -0.20    0.80
  -1   3   0   79.49    3.70
  -1  -3   0   78.09    3.90
  -1  -3   0   83.69    3.90
  -1  -3   0   82.89    3.90
   1  -3   0   77.79    3.90
   1   3   0   86.39    4.30
   1   3   0   81.59    4.00
   1   3   0   83.09    3.90
   1  -3   0   86.29    3.90
  -1   3   0   79.29    3.30
  -1   3   0   79.79    3.70
  -1  -3   0   76.49    4.00
   1   3   0   78.99    3.90
   2  -3   0   29.10    3.00
  -2   3   0   37.00    3.80
   2   3   0   29.90    3.20
  -2  -3   0   28.00    3.10
   2   3   0   31.50    3.10
  -2  -3   0   31.20    3.40
  -2  -3   0   34.70    3.40
  -2  -3   0   30.30    3.40
  -2   3   0   30.60    2.70
   2  -3   0   34.00    2.10
   2  -3   0   33.20    2.80
  -2   3   0   27.20    2.60
  -2   3   0   30.70    3.70
   2   3   0   35.10    3.30
   2   3   0   31.20    3.30
  -3  -3   0  163.58    8.80
   3   3   0  164.48    7.90
   3   3   0  160.28    8.60
  -3  -3   0  177.18    8.50
   3  -3   0  169.18    7.80
   3  -3   0  149.19    9.60
  -3   3   0  162.68    9.40
  -3  -3   0  178.28    9.20
  -3  -3   0  161.88    9.00
   3  -3   0  166.88    9.10
   3   3   0  164.88    8.00
   3  -3   0  171.88    5.50
   3   3   0  141.69    8.20
  -3   3   0  160.38    9.10
   4   3   0   50.49    8.00
   4   3   0   48.60    3.00
  -4  -3   0   56.19    9.40
  -4   3   0   49.60    3.00
  -4   3   0   47.30    2.70
  -4   3   0   48.30    2.40
  -4   3   0   42.40    3.10
  -4  -3   0   45.30    2.50
  -4  -3   0   43.40    8.40
  -4  -3   0   46.50    2.40
  -4   3   0   44.50    2.30
   4  -3   0   46.50    2.80
   4   3   0   47.30    7.80
   5   3   0   20.70    2.50
  -5   3   0   22.20    2.50
  -5   3   0   19.10    2.40
  -5   3   0   18.40    2.10
  -5   3   0   22.40    2.60
   5  -3   0   20.20    2.30
  -5  -3   0   19.60    3.20
  -5  -3   0   27.60    3.30
  -6  -3   0    6.80    1.90
  -6  -3   0   10.90    2.00
  -6  -3   0    7.10    1.20
  -6   3   0   10.80    1.60
   6   3   0   11.30    1.80
  -6  -3   0   12.50    2.20
  -6   3   0    5.90    1.10
  -6   3   0    8.50    1.60
  -6   3   0    6.80    1.30
  -7  -3   0   65.89    2.70
  -7  -3   0   65.49    3.90
  -7  -3   0   62.49    2.70
  -7   3   0   68.29    2.70
  -7   3   0   64.59    2.70
  -7   3   0   56.69    3.40
  -7   3   0   68.59    3.10
   7   3   0   61.89    3.40
  -7  -3   0   67.49    3.40
  -7   3   0   62.49    3.50
  -7  -3   0   69.19    3.80
  -8   3   0    6.60    1.30
  -8  -3   0    5.70    1.00
  -8  -3   0    5.30    1.40
  -8  -3   0    5.30    1.40
  -8   3   0    8.30    1.30
  -8   3   0    4.80    1.00
   0   4   0 1306.77   34.10
   0  -4   0 1412.86   34.40
   0   4   0 1298.17   34.00
   0   4   0 1306.97   34.20
   0   4   0 1312.87   34.40
   0  -4   0 1345.57   34.00
   0  -4   0 1350.66   34.00
   0  -4   0 1315.67   34.50
   0   4   0 1201.58   35.60
   1   4   0   19.30    2.80
   1   4   0   15.90    3.00
  -1  -4   0   22.60    3.00
  -1   4   0   17.50    2.40
   1  -4   0   19.00    2.50
  -1  -4   0   18.70    2.70
  -1  -4   0   23.60    2.90
  -1   4   0   19.00    2.20
   1   4   0   21.60    3.30
  -1  -4   0   16.20    2.70
  -1   4   0   15.90    2.40
   1   4   0   17.60    2.40
   1  -4   0   18.70    2.50
   2   4   0  651.63   19.30
  -2  -4   0  635.74   19.30
  -2  -4   0  665.93   20.20
   2   4   0  625.84   18.90
   2   4   0  591.54   19.40
  -2   4   0  668.53   18.70
  -2  -4   0  626.74   18.90
   2  -4   0  664.03   18.90
  -2   4   0  657.73   18.60
  -2  -4   0  622.34   19.00
   2  -4   0  570.54   18.80
   2   4   0  629.64   18.90
  -3  -4   0 2579.34   66.69
   3   4   0 2615.64   65.89
   3  -4   0 2657.53   65.79
   3  -4   0 2388.36   68.49
  -3  -4   0 2374.36   67.09
   3   4   0 2470.65   65.99
  -3   4   0 2620.54   64.99
  -3   4   0 2602.74   64.89
   3   4   0 2536.85   65.69
   3   4   0 2223.98   66.19
   3  -4   0 2578.94   66.19
   3  -4   0 2483.15   67.49
  -3   4   0 2877.71   63.49
  -4   4   0  317.97    9.20
  -4  -4   0  321.07    9.80
   4   4   0  313.17   16.10
  -4   4   0  329.17    9.10
  -4   4   0  298.57   14.80
   4   4   0  326.27   16.60
  -4  -4   0  318.37    8.90
  -4  -4   0  325.87   17.20
  -4  -4   0  328.17   17.90
  -4   4   0  321.47    8.60
   4  -4   0  307.07   15.40
  -4  -4   0  323.67    9.70
  -4   4   0  323.57    8.70
   4   4   0  299.37    9.20
   4  -4   0  319.27   16.40
  -4   4   0  312.87   15.40
  -4  -4   0  329.47    8.80
  -4   4   0  309.67    9.20
  -5   4   0   91.79    3.80
  -5  -4   0   95.69    3.70
  -5  -4   0   97.29    3.60
  -5   4   0   90.89    3.30
  -5  -4   0   71.99    6.90
  -5  -4   0   97.19    6.00
   5   4   0   89.69    4.20
  -5   4   0   88.39    3.40
  -6  -4   0    8.80    1.20
  -6   4   0    6.40    1.00
  -6   4   0    3.20    1.30
  -6   4   0    6.30    1.10
  -6  -4   0    4.50    1.80
  -6  -4   0    8.00    1.80
  -6  -4   0    6.20    1.20
  -6   4   0    5.20    1.30
  -6   4   0    6.00    1.20
   6   4   0    6.60    1.60
  -7  -4   0   28.10    3.10
  -7   4   0   29.20    2.60
  -7  -4   0   26.90    2.80
  -7  -4   0   32.10    3.00
  -7   4   0   30.10    2.80
   7   4   0   27.50    2.60
  -7  -4   0   30.90    1.90
  -7   4   0   32.90    2.70
  -7  -4   0   32.70    1.80
  -8  -4   0    5.50    1.50
  -8  -4   0    5.00    0.90
  -8   4   0    6.20    1.00
  -8   4   0    5.10    1.10
  -8  -4   0    6.40    1.50
  -8   4   0    7.40    1.20
   0   5   0    2.60    1.80
   0   5   0    2.30    2.50
   0   5   0    2.10    2.20
   0  -5   0   -0.10    2.30
   0  -5   0    1.00    1.60
   0  -5   0   -0.30    1.40
   0   5   0   -0.70    1.80
   0   5   0   -0.50    2.00
   0  -5   0    0.60    2.20
  -1  -5   0  453.85   15.70
  -1  -5   0  442.56   15.00
  -1   5   0  481.45   14.70
   1   5   0  454.45   15.40
  -1   5   0  441.66   13.80
   1  -5   0  475.05   14.90
   1   5   0  446.16   15.10
   1   5   0  440.66   15.00
   1   5   0  431.66   15.80
  -1  -5   0  459.65   15.10
  -1   5   0  471.95   14.80
   1  -5   0  467.35   15.20
  -1  -5   0  443.26   14.80
  -2  -5   0    1.60    2.70
   2   5   0    3.00    2.90
  -2  -5   0    4.60    3.70
   2   5   0    2.20    4.20
   2   5   0    5.40    3.20
   2   5   0   -1.00    2.80
   2  -5   0   -2.40    2.50
   2  -5   0    1.00    2.30
  -2   5   0    2.10    2.40
  -2   5   0   -0.20    2.40
  -2  -5   0    0.10    3.70
   3  -5   0  390.56   16.00
   3   5   0  386.06   16.40
   3   5   0  364.86   16.10
  -3   5   0  375.46   10.10
  -3   5   0  369.26   10.40
  -3  -5   0  399.86   11.40
  -3  -5   0  405.56   17.30
  -3  -5   0  372.16   10.40
  -3   5   0  379.26   10.20
  -3  -5   0  376.26   10.30
   3  -5   0  389.96   15.60
  -3   5   0  379.06   10.70
  -3   5   0  387.26   15.20
  -3   5   0  389.96   15.40
  -3  -5   0  379.16   17.90
  -3   5   0  383.56   10.70
  -3  -5   0  397.96   11.60
   3   5   0  372.46   10.80
  -4   5   0   40.60    2.80
  -4   5   0   39.50    2.40
  -4  -5   0   32.90   12.20
  -4   5   0   39.20    2.20
   4   5   0   43.10    2.90
  -4  -5   0   39.80    2.40
  -4   5   0   34.30    2.20
  -4  -5   0   36.50    3.50
  -4   5   0   40.60    2.80
  -4  -5   0   43.10    3.70
  -4  -5   0   35.40    2.30
  -5   5   0   86.49    4.00
  -5  -5   0   85.59    3.50
  -5   5   0   89.29    3.80
  -5   5   0   82.89    3.90
  -5   5   0   84.19    3.40
  -5  -5   0   89.29    4.90
   5   5   0   83.29    4.10
  -5  -5   0   90.89    4.70
  -5  -5   0   86.79    3.60
  -5   5   0   88.29    3.30
  -6   5   0    1.20    1.00
  -6   5   0    1.20    1.20
   6   5   0    2.70    1.50
  -6   5   0   -0.40    1.00
  -6  -5   0   -0.40    1.60
  -6  -5   0   -0.60    1.00
  -6   5   0    2.00    1.20
  -6   5   0   -0.40    1.20
  -6  -5   0    1.10    0.90
  -6  -5   0   -1.30    1.70
   7   5   0   -2.00    1.70
  -7   5   0   -0.70    1.20
  -7  -5   0   -1.30    1.50
  -7   5   0    1.70    1.00
  -7  -5   0   -1.10    1.50
  -7  -5   0    0.90    1.10
  -7   5   0    2.90    1.30
  -8   5   0   -3.80    1.80
  -8  -5   0    0.20    1.50
  -8  -5   0   -1.00    0.90
  -8  -5   0   -2.10    1.50
  -8   5   0   -1.10    1.30
   0  -6   0  178.98    9.20
   0   6   0  162.38    8.70
   0   6   0  176.48   12.10
   0  -6   0  166.98    5.30
   0  -6   0  170.58    5.50
   0   6   0  162.78   10.40
   0   6   0  171.88    8.80
   0   6   0  164.48    8.70
  -1  -6   0 1078.69   33.60
  -1  -6   0 1120.29   28.20
  -1   6   0 1160.68   28.20
   1  -6   0 1210.28   33.70
  -1   6   0 1149.08   28.10
  -1   6   0 1197.88   32.90
  -1   6   0 1192.98   32.70
   1  -6   0 1151.88   28.20
  -1  -6   0 1171.08   33.20
   1   6   0 1128.49   28.10
   1  -6   0 1146.79   28.30
   1   6   0 1120.79   28.60
   1   6   0 1144.39   28.30
   1  -6   0 1147.69   33.70
   1   6   0 1143.19   33.60
   1   6   0 1114.49   33.90
  -1  -6   0 1110.49   28.30
   1   6   0 1156.48   33.00
   1   6   0 1166.58   33.10
  -1   6   0 1145.19   28.50
  -1   6   0 1096.09   31.40
  -2   6   0   32.80    2.10
  -2  -6   0   32.70    2.30
  -2  -6   0   26.70    3.40
  -2  -6   0   39.30    6.70
   2   6   0   31.50    2.70
   2   6   0   30.60    2.70
  -2   6   0   35.20    2.30
  -2   6   0   28.40    2.60
   2   6   0   41.60    7.60
  -2  -6   0   26.60    3.30
   2   6   0   35.60    5.90
  -2   6   0   41.10    6.90
   2  -6   0   36.20    7.00
  -2   6   0   39.00    7.10
  -2   6   0   29.50    2.60
  -2  -6   0   32.40    5.60
  -2   6   0   30.20    2.00
  -2  -6   0   33.80    2.20
   2   6   0   30.50    2.80
   2  -6   0   32.30    4.90
   2   6   0   30.70    5.80
  -3   6   0   10.00    1.70
  -3   6   0   11.50    1.70
  -3   6   0   13.20    2.30
  -3  -6   0   14.70    1.80
  -3   6   0   15.10    1.90
   3  -6   0   16.90    6.90
  -3  -6   0   20.10    3.10
  -3  -6   0   21.10    3.30
  -3  -6   0   11.70    7.40
   3   6   0   15.90    2.50
   3  -6   0   11.40    6.60
  -3  -6   0   13.30    1.90
  -3   6   0   12.20    1.70
  -4  -6   0    1.70    1.00
  -4   6   0    1.80    1.30
   4   6   0    4.00    1.50
  -4   6   0    1.50    1.00
  -4   6   0    1.00    0.90
  -4   6   0    1.60    1.30
  -4   6   0    3.10    1.10
  -4  -6   0    1.40    1.00
  -5   6   0  130.89    4.30
  -5   6   0  127.69    5.00
  -5  -6   0  134.99    5.90
  -5  -6   0  127.89    4.60
  -5   6   0  133.29    4.40
  -5  -6   0  127.39    4.50
   5  -6   0  123.99    4.40
   5   6   0  133.39    5.20
   5  -6   0  129.79    4.30
  -5   6   0  131.99    4.90
  -5   6   0  123.69    5.00
  -5  -6   0  133.69    5.80
  -6  -6   0    3.10    1.00
  -6   6   0    4.30    1.40
  -6  -6   0    3.30    1.70
   6   6   0    4.90    1.60
  -6  -6   0    0.30    1.70
  -6   6   0    6.10    1.50
  -6   6   0    3.50    1.20
  -6   6   0    0.40    1.40
  -6  -6   0    5.60    1.10
  -7   6   0    2.30    1.00
  -7  -6   0    1.50    1.50
  -7   6   0    3.00    1.10
  -7  -6   0    4.00    1.10
  -7  -6   0    5.00    1.60
  -7   6   0    3.50    1.10
   0  -7   0   -0.60    1.30
   0   7   0   -1.60    5.30
   0   7   0   -0.20    1.20
   0  -7   0    0.80    1.40
   0  -7   0    3.20    1.00
   0   7   0   -0.40    1.00
   0   7   0   -0.10    5.20
   0  -7   0   -3.90    4.30
   0   7   0   -0.50    1.20
   0   7   0    1.80    5.80
   0  -7   0    3.90    4.10
   0   7   0    2.10    1.00
   0   7   0    2.60    1.30
   1   7   0    3.90    5.80
  -1   7   0   14.40    5.70
   1   7   0   12.60    2.20
  -1  -7   0   14.80    5.80
   1  -7   0    4.60    4.20
  -1   7   0   12.00    2.10
   1  -7   0    5.70    4.80
   1   7   0    5.90    5.90
   1   7   0   12.20    7.60
  -1   7   0   13.40    5.80
   1  -7   0   11.10    1.80
  -1   7   0    7.50    5.50
  -1  -7   0   12.70    1.90
   1   7   0   13.20    1.90
   1   7   0   13.10    2.30
  -1   7   0   11.80    1.70
   1   7   0   10.80    1.60
  -1  -7   0   12.60    1.80
  -1   7   0   11.60    1.60
   1  -7   0    9.00    1.30
   1   7   0   13.20    1.90
  -1  -7   0   11.50    1.40
  -1  -7   0   11.90    1.90
  -1   7   0    8.80    1.40
  -1  -7   0    5.90    6.30
  -1   7   0    8.00    1.40
  -2  -7   0  117.79    4.90
  -2  -7   0   96.99   16.90
   2   7   0  105.29    4.60
  -2  -7   0  111.79    5.00
   2  -7   0  111.19   14.40
   2   7   0  118.89    4.80
   2   7   0  116.69    4.70
  -2   7   0  115.09    4.00
  -2   7   0  113.09    4.40
  -2   7   0  106.39    3.80
  -2  -7   0  112.59    4.20
  -2  -7   0  118.49    4.00
  -2   7   0  119.09    4.30
   2  -7   0  111.39    4.00
   2  -7   0  111.49    4.00
  -2   7   0  116.49    4.50
  -3  -7   0   58.19    2.80
  -3   7   0   55.29    2.70
   3  -7   0   56.19    2.70
  -3   7   0   51.99    4.60
   3   7   0   53.89    3.40
  -3   7   0   55.49    2.60
  -3   7   0   51.69    4.80
  -3   7   0   51.59    2.90
  -3  -7   0   51.79    3.80
   3  -7   0   57.09    2.80
  -3  -7   0   55.99    2.90
  -3  -7   0   57.29    4.00
  -4   7   0   15.60    2.40
  -4   7   0   15.10    1.80
  -4  -7   0   19.90    3.10
  -4  -7   0   18.90    2.00
  -4   7   0   15.20    1.90
  -4   7   0   16.30    2.10
  -4   7   0   22.10    2.30
   4  -7   0   21.50    2.10
   4  -7   0   14.80    2.00
  -4  -7   0   12.90    2.10
  -4  -7   0   19.60    2.00
   4   7   0   16.30    2.50
  -5   7   0   15.10    2.30
   5   7   0   14.80    2.10
  -5  -7   0   13.30    1.80
  -5  -7   0    9.30    2.00
  -5  -7   0   10.30    2.00
  -5   7   0   13.80    2.10
  -5   7   0   14.70    2.00
  -5   7   0   12.60    2.00
  -5   7   0   12.70    1.80
  -5  -7   0   15.00    1.80
  -6  -7   0  255.57    8.20
  -6   7   0  264.47    7.80
  -6   7   0  263.77    7.60
  -6  -7   0  245.08    6.80
  -6  -7   0  258.37    8.30
  -6  -7   0  241.18    6.70
  -6   7   0  252.77    7.70
   6   7   0  249.78    7.60
  -7  -7   0    0.50    1.30
  -7   7   0    1.90    1.10
  -7  -7   0    2.20    0.90
  -7  -7   0    0.60    1.40
  -7   7   0    3.80    1.00
  -7   7   0    4.20    1.10
   0   8   0   15.40    1.80
   0  -8   0   12.80    1.70
   0  -8   0   16.00    2.30
   0   8   0   14.40    2.30
   0   8   0   14.30    1.90
   0   8   0   16.80    2.30
   1  -8   0   91.79    3.70
  -1   8   0   95.49    4.00
  -1  -8   0   97.79    3.80
  -1  -8   0   96.79    3.60
  -1  -8   0   87.69    4.20
   1  -8   0   97.19    4.00
  -1  -8   0   93.89    4.30
   1   8   0   87.49    4.20
   1  -8   0   94.19    3.50
   1  -8   0   92.99    3.90
  -2   8   0    2.60    1.20
  -2   8   0    2.40    1.10
  -2  -8   0    4.90    1.60
   2  -8   0    2.30    1.00
   2  -8   0    2.00    1.10
  -2  -8   0    0.40    1.10
   2   8   0    3.20    1.40
  -2   8   0    3.20    1.30
  -2  -8   0    2.10    1.00
  -2  -8   0    0.30    1.60
  -2   8   0   -0.10    0.90
   2   8   0    1.90    1.50
  -2   8   0    2.60    1.00
   2   8   0    1.30    1.30
  -3  -8   0    2.50    1.70
  -3   8   0    2.80    1.20
  -3  -8   0    3.30    1.00
   3  -8   0    1.70    1.10
  -3   8   0    2.40    1.00
  -3  -8   0    1.10    1.10
  -3  -8   0    5.80    1.80
  -3   8   0    0.40    1.00
  -3   8   0    2.60    1.20
  -3   8   0    3.90    1.20
   3  -8   0    4.20    1.10
   3   8   0    2.80    1.50
  -4  -8   0  126.99    5.70
  -4  -8   0  129.09    5.60
  -4  -8   0  129.29    4.30
  -4   8   0  117.19    4.10
  -4  -8   0  130.09    4.50
  -4   8   0  127.89    4.30
  -4   8   0  123.39    4.80
  -4   8   0  125.59    4.80
   4   8   0  122.79    5.10
  -4   8   0  125.99    4.80
  -5   8   0   -0.90    1.20
  -5   8   0    0.20    1.20
  -5   8   0    0.10    1.20
  -6  -8   0    8.30    1.60
  -6   8   0    7.90    1.30
  -6  -8   0    5.90    1.70
  -6   8   0    8.30    1.20
  -6   8   0    8.30    1.30
  -7  -8   0   16.70    1.60
  -7   8   0   22.10    1.80
  -7  -8   0   16.30    2.60
  -7   8   0   19.40    1.80
  -7  -8   0   18.00    2.80
   0  -9   0    0.10    1.10
   0   9   0    0.20    1.20
   0   9   0    2.10    1.30
   0   9   0   -1.30    1.40
   0  -9   0    2.30    1.30
   0  -9   0    2.00    1.00
   0  -9   0   -0.50    1.20
   0   9   0    2.70    1.30
  -1  -9   0   57.59    2.80
  -1   9   0   55.99    2.80
  -1  -9   0   58.39    2.90
   1  -9   0   59.59    2.90
   1  -9   0   59.69    2.80
  -1   9   0   60.59    3.30
   1  -9   0   61.59    3.30
  -1   9   0   55.99    3.20
  -1   9   0   56.49    3.40
  -1  -9   0   63.99    3.70
  -1   9   0   59.89    2.90
   1  -9   0   60.39    3.20
   1   9   0   53.39    3.50
   1   9   0   52.49    3.40
  -1  -9   0   59.39    3.50
   1   9   0   59.19    3.60
   2  -9   0    9.30    1.30
   2   9   0    8.30    1.60
  -2   9   0    8.80    1.60
  -2  -9   0   17.10    2.90
  -2   9   0    6.90    1.50
   2   9   0    6.00    1.50
  -2  -9   0    9.90    1.30
   2  -9   0    8.60    1.30
  -2  -9   0   10.50    1.80
  -2  -9   0   11.10    1.90
  -2   9   0   13.50    2.00
   2   9   0    8.30    1.60
  -2   9   0   10.50    1.60
  -3   9   0   -2.30    1.60
  -3  -9   0    0.50    1.60
  -3   9   0    1.70    1.20
  -3   9   0   -1.10    1.70
  -3   9   0    3.60    1.30
  -3  -9   0    3.60    1.60
  -3  -9   0    4.00    1.20
   3   9   0    1.80    1.60
  -3  -9   0    3.00    1.00
   3  -9   0    1.00    1.20
  -3   9   0    0.20    1.20
   3  -9   0    0.40    1.30
  -4   9   0    0.80    1.20
  -4  -9   0   -0.10    1.00
  -4  -9   0    0.70    1.60
  -4  -9   0    1.30    1.70
   4   9   0    1.70    1.50
  -4  -9   0    0.70    1.10
  -4   9   0   -0.90    1.10
  -4   9   0    0.00    1.20
  -5  -9   0   35.30    3.20
  -5  -9   0   40.60    3.10
  -5   9   0   36.80    2.40
  -5   9   0   38.10    2.50
  -5   9   0   37.80    2.40
  -6  -9   0  154.48    4.80
  -6   9   0  161.98    5.10
  -6  -9   0  144.39    5.80
  -6  -9   0  170.78    5.90
  -6   9   0  158.78    5.10
   0  10   0   32.80    2.70
   0  10   0   35.10    2.90
   0 -10   0   35.30    2.30
   0  10   0   31.90    2.70
   0 -10   0   35.70    2.80
   0 -10   0   34.30    2.20
   0 -10   0   32.40    2.60
  -1 -10   0    0.20    1.10
  -1  10   0    0.80    1.30
   1  10   0   -0.70    1.40
   1  10   0    0.90    1.30
   1 -10   0    1.80    1.20
  -1 -10   0   -1.20    1.30
   1  10   0   -0.80    1.30
   1 -10   0    0.70    1.20
  -1  10   0    1.60    1.40
   1 -10   0    1.80    1.10
  -1  10   0   -0.50    1.30
  -1 -10   0    0.40    1.00
  -1 -10   0    2.90    1.40
   1 -10   0    0.90    1.20
   2  10   0  389.66   11.30
  -2 -10   0  398.16   10.40
  -2 -10   0  394.46   11.40
   2 -10   0  376.56   11.10
  -2  10   0  407.56   11.50
  -2 -10   0  389.86   11.50
  -2 -10   0  388.66   10.50
  -2  10   0  398.66   11.20
   2 -10   0  391.26   11.00
  -2  10   0  390.16   11.30
  -3  10   0   61.89    3.40
  -3  10   0   63.99    3.50
  -3  10   0   64.69    3.50
  -3 -10   0   66.19    2.90
   3 -10   0   61.89    3.40
   3 -10   0   64.39    3.60
  -3 -10   0   69.39    3.10
   4 -10   0   44.40    2.40
  -4 -10   0   46.60    3.10
  -4 -10   0   44.00    3.20
   4 -10   0   39.90    2.40
  -4  10   0   42.80    2.50
  -4  10   0   40.40    2.60
  -4  10   0   40.60    2.60
  -5 -10   0   49.80    3.30
   5 -10   0   48.70    2.40
  -5 -10   0   51.69    2.90
  -5  10   0   46.60    2.60
  -5  10   0   50.89    2.60
   5 -10   0   49.30    2.40
  -5  10   0   48.90    2.50
   0  11   0    0.40    1.70
   0 -11   0   -2.40    1.60
   0  11   0    0.60    2.30
   0 -11   0   -0.80    1.70
   1  11   0   -0.70    1.40
   1 -11   0   -0.10    1.10
   1 -11   0   -1.10    1.00
  -1 -11   0    2.50    1.30
  -1 -11   0    0.20    1.20
  -1  11   0    2.00    1.60
  -1  11   0    0.70    1.70
  -1  11   0    1.00    1.40
  -2 -11   0    2.30    1.30
   2 -11   0   -1.20    1.10
  -2  11   0    0.50    1.10
  -2 -11   0    0.80    1.30
   2 -11   0    0.90    1.10
  -2  11   0   -0.30    1.30
   2  11   0   -1.00    1.60
  -2  11   0   -0.90    1.10
  -3  11   0  347.77    9.80
  -3 -11   0  353.16   10.00
   3 -11   0  330.87    9.50
   3 -11   0  345.27    9.50
  -3  11   0  337.67    9.40
  -3  11   0  338.17    9.70
  -3 -11   0  339.47    9.90
  -4  11   0   98.69    3.70
  -4 -11   0   99.79    4.20
   4 -11   0   99.69    3.60
  -4  11   0  100.99    3.70
  -4 -11   0  102.09    4.00
  -4  11   0  105.39    4.80
   4 -11   0   97.19    3.60
   0  12   0   82.19    3.50
   0 -12   0   91.49    3.60
   0  12   0   91.39    3.60
   0  12   0   85.09    3.70
   0 -12   0   86.19    3.70
  -1 -12   0   12.70    2.00
  -1  12   0   11.00    1.40
  -1 -12   0   13.30    2.20
  -1  12   0   13.90    1.90
   1 -12   0   11.10    1.90
   1 -12   0    9.90    1.30
  -1  12   0   17.50    2.50
  -2 -12   0   11.70    1.40
   2 -12   0   12.80    1.80
  -2 -12   0   10.50    1.50
  -2  12   0   10.50    1.70
   2 -12   0   12.30    1.70
  -3 -12   0  154.08    6.10
  -3  12   0  128.69    4.50
  -3 -12   0  143.89    6.10
  -3  12   0  130.29    4.40
   3 -12   0  130.19    4.30
   3 -12   0  133.19    4.30
   0 -13   0   -0.40    1.10
   0 -13   0   -0.20    1.00
  -1   0  -1 2834.52   67.39
  -1   0   1 2789.62   67.79
  -1   0   1 2801.52   67.39
  -1   0  -1 2803.92   67.39
  -1   0   1 2813.22   67.39
   2   0  -1 1829.82   46.00
  -2   0  -1 1831.72   45.40
   2   0  -1 1878.81   45.50
   2   0   1 1773.82   45.00
   2   0  -1 1883.31   45.50
  -2   0  -1 1789.12   45.40
   2   0   1 1800.22   45.80
  -2   0  -1 1821.32   45.40
   2   0   1 1790.92   45.40
   2   0   1 1786.32   45.00
  -2   0   1 1856.71   45.40
  -2   0   1 1803.52   45.50
   2   0  -1 1849.81   45.60
  -2   0  -1 1828.22   45.80
  -2   0   1 1851.31   45.40
  -2   0   1 1784.22   45.90
   3   0  -1   82.59    5.30
   3   0   1   84.99    5.10
  -3   0   1   72.09    5.20
   3   0  -1   82.19    4.70
   3   0  -1   84.69    5.80
  -3   0  -1   74.69    5.20
  -3   0  -1   82.99    5.30
  -3   0   1   81.29    5.30
  -3   0   1   81.69    5.30
  -3   0  -1   83.69    5.30
   3   0  -1   79.29    4.80
   3   0   1   85.49    5.80
  -3   0   1   80.99    5.00
  -3   0  -1   78.39    4.80
   4   0  -1   84.49    6.80
   4   0   1   81.19    8.50
   4   0  -1   88.69    8.10
   4   0  -1   78.09    9.00
   4   0  -1   86.49    7.10
   4   0   1   69.49   11.70
  -4   0   1   70.69    8.60
  -5   0   1    7.80    1.10
  -5   0  -1    7.90    2.30
  -5   0   1    7.20    1.50
  -5   0  -1   10.20    1.60
   5   0  -1    9.20    1.60
  -5   0   1    5.30    1.50
   5   0   1    9.20    1.70
  -5   0  -1   10.20    1.80
  -5   0   1    8.10    1.20
  -5   0  -1    3.00    2.20
  -5   0  -1    9.80    1.30
   6   0   1  694.23   18.40
  -6   0   1  725.63   18.90
  -6   0   1  696.23   18.60
  -6   0  -1  715.23   19.00
  -6   0  -1  720.33   18.20
   6   0  -1  730.63   18.80
  -6   0  -1  706.43   18.30
  -6   0   1  703.23   18.00
  -6   0   1  684.13   17.80
  -6   0  -1  701.13   18.70
  -6   0  -1  714.03   19.10
  -6   0   1  731.23   19.00
  -7   0   1  301.07    8.80
  -7   0   1  303.17    9.10
  -7   0  -1  313.57    9.10
  -7   0  -1  293.17    8.30
   7   0  -1  284.17    8.80
  -7   0  -1  306.47    9.40
  -7   0   1  297.17    7.90
  -7   0   1  305.17    9.30
  -7   0  -1  294.27    8.40
  -7   0  -1  302.27    9.50
  -7   0   1  291.37    8.00
   7   0   1  288.67    8.60
  -8   0  -1    1.40    1.00
  -8   0  -1    0.20    0.90
  -8   0  -1   -0.10    1.70
  -8   0   1    0.90    1.10
  -8   0   1   -0.90    0.90
  -8   0  -1    0.80    1.70
  -8   0   1   -1.30    1.10
  -8   0  -1    1.80    1.00
   0  -1  -1  498.55   12.30
   0  -1  -1  487.25   12.20
   0   1   1  495.75   12.10
   0  -1  -1  489.35   12.50
   0   1  -1  498.85   12.40
   0   1  -1  492.85   12.30
   0   1   1  465.55   12.50
   0  -1  -1  486.45   12.20
   0   1   1  474.75   12.20
   0  -1  -1  485.25   12.10
   0   1  -1  487.05   12.20
   0  -1   1  479.75   12.10
   0  -1   1  485.55   12.10
   0  -1   1  471.35   12.40
   0   1  -1  494.05   12.20
   0  -1   1  518.05   12.30
   0   1   1  491.35   12.10
   0   1   1  504.05   12.30
   1   1  -1  925.01   22.70
  -1   1   1  926.61   22.70
   1   1  -1  902.91   22.70
  -1  -1  -1  876.91   22.60
  -1  -1  -1  882.61   22.80
   1   1  -1  927.91   23.00
  -1  -1  -1  899.61   22.50
  -1   1   1  906.11   22.60
   1   1  -1  894.01   22.70
  -1  -1  -1  898.41   22.60
  -1  -1   1  888.31   22.10
   1   1   1  849.02   22.20
   1  -1  -1  894.21   22.20
  -1  -1   1  885.81   22.10
  -1  -1   1  848.92   22.20
   1   1   1  908.81   22.00
   1   1   1  923.61   22.00
   1   1   1  881.11   22.00
   1  -1  -1  898.71   22.20
  -1  -1   1  866.91   22.50
   2   1  -1  351.96   10.80
  -2   1   1  366.46   10.90
  -2  -1  -1  371.86   11.00
   2  -1   1  359.16   11.40
   2   1  -1  373.56   11.00
  -2  -1  -1  348.17   11.10
   2   1  -1  358.76   10.80
   2   1  -1  360.66   11.30
   2  -1   1  359.36   10.90
  -2   1   1  364.06   10.90
  -2  -1  -1  363.16   10.80
  -2  -1  -1  371.86   10.90
   2  -1  -1  367.66   10.80
   2  -1  -1  376.16   10.80
   2   1   1  357.86   10.50
  -2   1  -1  346.77   10.70
  -2  -1   1  363.66   10.90
  -2  -1   1  370.26   10.80
  -2   1  -1  344.17   10.70
   2  -1  -1  349.67   10.90
  -2  -1   1  373.46   11.40
  -2  -1   1  370.36   10.80
   2  -1  -1  352.26   11.40
   2   1   1  337.77   10.90
   2   1   1  359.26   10.50
   2   1   1  346.97   10.60
  -3  -1  -1  159.98    7.20
   3   1  -1  154.68    7.20
   3  -1   1  153.38    7.80
   3   1  -1  170.48    7.30
  -3  -1  -1  161.08    7.60
  -3  -1  -1  160.38    7.50
  -3   1   1  157.98    7.50
   3   1  -1  159.38    7.80
  -3  -1  -1  156.08    7.40
  -3   1   1  150.38    7.40
   3  -1   1  157.58    7.50
   3   1  -1  161.78    7.20
  -3   1  -1  154.68    7.30
   3   1   1  144.29    7.40
  -3  -1   1  152.38    7.10
  -3  -1   1  154.68    7.00
   3  -1  -1  161.88    6.90
   3   1   1  159.28    6.70
  -3  -1   1  158.98    7.20
  -3  -1   1  154.88    7.60
   3  -1  -1  155.08    7.50
   3  -1  -1  158.68    8.20
  -3   1  -1  152.68    7.30
   3   1   1  158.38    6.90
   3  -1  -1  161.18    6.90
   3   1   1  156.28    6.70
   4   1  -1  187.28    9.50
   4   1  -1  189.58    9.50
   4   1  -1  189.08   10.60
  -4   1   1  181.58    6.10
   4   1  -1  184.08    6.10
   4   1  -1  181.98   11.80
   4  -1   1  171.78   10.60
  -4  -1  -1  191.98    9.80
  -4   1   1  181.28   14.00
  -4   1   1  186.18   13.90
  -4  -1  -1  205.68   11.00
   4   1   1  187.48    9.10
  -4  -1   1  214.08   11.20
   4  -1  -1  203.98   11.40
   4  -1  -1  189.58    6.40
   4  -1  -1  176.98   12.70
  -4  -1   1  193.38   10.30
  -4   1  -1  177.88    6.10
   4   1   1  198.88    9.30
   4   1   1  183.38   10.50
  -5   1   1   42.40    2.90
  -5  -1  -1   49.90    4.40
  -5   1   1   44.40    2.20
  -5  -1  -1   47.40    4.20
  -5  -1  -1   41.50    2.50
   5  -1   1   37.90    3.00
  -5   1   1   46.90    2.80
  -5   1   1   41.70    2.80
  -5  -1  -1   45.50    2.50
   5   1  -1   47.80    2.90
  -5   1   1   47.70    2.30
  -5   1  -1   38.30    3.60
  -5  -1   1   40.40    2.30
  -5   1  -1   40.90    2.40
   5   1   1   44.30    3.20
  -5   1  -1   42.30    2.40
  -5  -1   1   45.90    2.80
   5  -1  -1   39.00    2.70
  -5  -1   1   42.30    3.10
  -5   1  -1   42.00    3.70
  -5  -1   1   48.90    2.40
  -5  -1   1   33.60    3.10
  -5   1  -1   43.50    2.70
   6  -1   1   45.60    2.90
  -6  -1  -1   44.50    3.00
  -6  -1  -1   40.50    3.60
  -6   1   1   47.00    3.00
  -6  -1  -1   49.00    2.50
  -6  -1  -1   45.50    2.50
  -6  -1  -1   42.40    3.90
  -6   1   1   41.90    2.90
  -6   1   1   43.10    2.30
   6   1  -1   48.30    3.00
  -6   1   1   44.10    2.70
  -6   1   1   45.30    2.20
  -6  -1   1   48.60    2.90
  -6   1  -1   47.00    2.50
  -6  -1   1   41.90    3.30
  -6   1  -1   44.40    2.40
  -6  -1   1   46.20    2.50
  -6   1  -1   44.70    3.50
  -6   1  -1   39.40    3.50
  -6  -1   1   46.20    3.30
  -6   1  -1   47.90    2.90
   6   1   1   50.59    3.20
  -6  -1   1   44.70    2.30
   6  -1  -1   48.40    3.00
  -7   1   1  236.18    7.20
  -7  -1  -1  229.48    7.40
  -7  -1  -1  240.68    6.80
  -7  -1  -1  228.18    7.90
  -7  -1  -1  227.58    7.80
   7   1  -1  238.68    7.40
  -7  -1  -1  231.78    6.90
  -7   1   1  237.78    7.60
  -7   1   1  240.98    7.60
  -7   1  -1  233.48    6.60
  -7  -1   1  239.98    7.60
  -7  -1   1  222.78    7.20
  -7   1  -1  231.28    7.80
  -7   1  -1  226.78    7.60
  -7  -1   1  223.68    6.50
  -7   1  -1  237.28    6.80
  -7  -1   1  243.98    7.80
   7  -1  -1  217.08    7.20
   7   1   1  229.58    7.20
  -7   1  -1  244.68    7.40
  -7  -1   1  230.88    6.40
   8   1  -1    1.50    1.30
  -8  -1  -1   -0.10    1.00
  -8  -1  -1    2.20    1.50
  -8   1   1    1.60    0.90
  -8  -1  -1   -0.30    1.60
  -8  -1  -1    2.60    1.00
  -8  -1  -1   -0.30    0.80
  -8   1   1    1.70    1.10
  -8   1   1    0.70    1.10
  -8   1  -1    0.30    0.80
  -8  -1   1    1.50    1.00
  -8  -1   1    1.60    1.10
  -8  -1   1    0.80    0.90
  -8   1  -1    0.50    1.60
  -8   1  -1    4.10    1.60
   0   2  -1   32.70    2.10
   0  -2   1   33.60    1.90
   0  -2  -1   34.20    1.90
   0   2  -1   34.00    1.80
   0  -2  -1   36.60    1.90
   0  -2  -1   34.00    2.10
   0  -2   1   37.40    1.90
   0   2  -1   35.20    1.90
   0   2  -1   34.30    2.00
   0   2   1   35.50    1.80
   0   2   1   34.00    1.90
   0   2   1   35.70    1.80
   0  -2  -1   33.90    1.90
   0   2   1   33.50    2.00
   0   2   1   32.30    2.00
   0  -2   1   36.70    1.80
   0  -2  -1   35.30    1.90
   0  -2   1   35.80    2.00
   1   2  -1  743.93   19.40
  -1   2   1  751.02   19.40
   1  -2   1  726.43   19.30
  -1   2   1  745.33   19.10
  -1  -2  -1  769.32   19.50
  -1   2   1  757.62   19.10
   1   2  -1  740.63   19.70
   1   2  -1  777.72   19.60
   1   2  -1  781.12   19.60
  -1  -2  -1  745.63   19.30
  -1  -2  -1  756.52   19.30
  -1  -2  -1  705.93   19.60
  -1   2   1  747.53   19.40
   1  -2   1  700.23   19.40
   1  -2  -1  758.62   19.40
   1   2   1  719.13   19.40
  -1  -2   1  790.32   19.90
  -1   2  -1  756.82   19.20
  -1   2  -1  753.42   19.20
  -1  -2   1  740.33   19.30
   1   2   1  746.93   19.20
   1  -2  -1  735.83   19.10
   1   2   1  717.63   19.20
  -1  -2   1  723.73   19.20
   1  -2  -1  767.12   19.60
   1   2   1  750.92   19.20
  -1  -2   1  737.73   19.50
  -2  -2  -1  106.49    5.20
   2   2  -1  121.79    5.20
  -2  -2  -1  119.39    5.20
  -2  -2  -1  115.29    5.00
   2   2  -1  120.19    5.20
  -2  -2  -1  112.29    5.10
   2   2  -1  112.29    5.30
   2   2  -1  114.89    5.10
  -2   2   1  113.19    5.10
  -2   2   1  116.69    5.10
   2  -2   1  113.59    5.60
   2  -2   1  117.19    5.30
  -2  -2   1  110.89    4.90
   2  -2  -1  123.29    5.40
   2   2   1  114.49    5.20
   2  -2  -1  116.49    4.40
   2   2   1  114.29    4.80
  -2   2  -1  118.39    5.20
  -2  -2   1  112.49    5.10
   2   2   1  123.99    5.00
   2  -2  -1  120.49    5.80
  -2  -2   1  106.79    5.30
  -2   2  -1  115.49    5.20
  -2  -2   1  107.29    4.80
   2   2   1  112.49    4.90
   3   2  -1  398.76   13.20
   3   2  -1  412.16   14.20
  -3  -2  -1  412.26   14.20
  -3   2   1  379.96   13.50
  -3  -2  -1  385.36   13.40
   3   2  -1  393.76   13.50
   3   2  -1  404.76   13.30
   3  -2   1  389.36   10.20
  -3  -2  -1  392.96   13.40
   3  -2   1  385.46   14.60
   3  -2   1  393.36   13.70
  -3   2   1  375.96   13.40
  -3  -2  -1  379.06   13.30
  -3  -2   1  393.56   13.40
   3  -2  -1  399.36   15.20
   3   2   1  382.66   12.60
  -3   2  -1  373.56   13.70
  -3  -2   1  393.66   13.30
  -3   2  -1  372.26   13.60
  -3  -2   1  396.86   13.50
   3   2   1  392.56   12.70
  -3  -2   1  390.16   14.00
   3  -2  -1  404.06   12.00
   3   2   1  385.46   13.70
   3   2   1  380.36   13.00
   3  -2  -1  392.26   14.80
   4   2  -1   38.70    5.50
  -4  -2  -1   41.20    2.60
  -4  -2  -1   40.20    2.50
  -4   2   1   40.20    2.30
  -4  -2  -1   43.60    7.60
  -4   2   1   40.10    2.20
   4  -2   1   39.10    9.20
   4   2  -1   41.40    5.50
  -4   2   1   41.60    2.60
   4   2  -1   37.10    5.60
   4  -2   1   42.20    2.80
   4   2  -1   42.80    2.90
  -4  -2  -1   40.10    6.50
  -4  -2   1   37.40    7.40
   4   2   1   48.90    6.30
   4  -2  -1   51.69    5.70
  -4  -2   1   42.90    2.50
  -4   2  -1   43.90    2.50
   4  -2  -1   44.60    2.90
   4  -2  -1   35.30    6.00
  -4   2  -1   42.60    2.80
   4  -2  -1   49.99   11.90
  -4   2  -1   40.50    2.50
  -4  -2   1   38.60    2.40
   4   2   1   53.29    6.10
  -5  -2  -1  190.58    7.20
   5   2  -1  200.98    6.60
  -5   2   1  201.08    6.50
  -5   2   1  201.08    5.70
  -5   2   1  201.78    5.90
  -5   2   1  201.28    6.30
  -5  -2  -1  195.88    6.00
  -5  -2  -1  204.78    6.30
  -5  -2  -1  176.18    7.20
   5  -2   1  202.48    6.30
  -5   2   1  209.98    6.50
  -5  -2   1  207.08    6.10
  -5   2  -1  201.58    7.00
  -5   2  -1  198.48    6.40
  -5  -2   1  189.98   23.40
  -5  -2   1  198.08    6.90
  -5  -2   1  205.78    6.80
   5  -2  -1  198.68    6.50
   5   2   1  198.98    6.70
  -5  -2   1  210.08    6.00
  -5   2  -1  202.68    6.90
  -5   2  -1  203.28    6.10
  -5   2  -1  198.38    6.00
  -6   2   1   65.89    3.40
  -6  -2  -1   57.99    4.50
  -6   2   1   73.59    2.90
  -6  -2  -1   65.39    3.00
  -6   2   1   66.29    3.20
  -6   2   1   69.79    3.50
   6  -2   1   71.89    3.60
  -6  -2  -1   61.49    4.70
   6   2  -1   72.49    3.70
  -6   2   1   65.99    2.80
  -6  -2  -1   68.39    3.20
  -6  -2  -1   68.49    3.60
  -6  -2   1   71.99    2.90
  -6   2  -1   60.29    3.90
  -6   2  -1   64.39    3.30
  -6  -2   1   69.99    3.80
  -6   2  -1   69.69    3.80
   6  -2  -1   67.09    3.50
  -6   2  -1   68.29    2.90
  -6  -2   1   68.89    3.70
  -6   2  -1   69.89    3.10
  -6  -2   1   71.29    3.00
  -6  -2   1   71.69    3.40
   6   2   1   72.79    3.70
  -7  -2  -1  173.08    5.30
  -7   2   1  179.08    6.10
  -7  -2  -1  167.58    6.60
  -7  -2  -1  169.88    5.50
  -7   2   1  174.18    6.00
  -7   2   1  176.98    5.80
   7   2  -1  181.48    6.00
  -7  -2  -1  178.88    6.10
  -7  -2  -1  166.98    6.50
  -7  -2   1  168.68    6.10
  -7  -2   1  171.78    6.20
  -7   2  -1  170.38    5.80
  -7   2  -1  174.18    5.20
   7   2   1  168.78    5.70
  -7   2  -1  171.48    6.30
  -7   2  -1  172.48    5.30
  -7   2  -1  169.48    6.40
  -7  -2   1  171.88    5.80
   7  -2  -1  166.78    5.80
  -8   2   1   18.50    2.00
  -8   2   1   22.20    1.70
   8   2  -1   19.60    2.50
  -8  -2  -1   22.60    3.20
  -8  -2  -1   18.50    1.70
  -8   2   1   21.10    1.90
  -8  -2  -1   18.70    2.10
  -8  -2   1   16.00    1.70
  -8   2  -1   16.60    1.60
  -8  -2   1   14.90    2.00
  -8   2  -1   19.80    2.80
  -8  -2   1   18.20    2.10
   0  -3   1    9.10    1.60
   0  -3  -1   11.10    1.60
   0   3   1   10.90    1.70
   0  -3  -1   10.40    1.60
   0   3   1    9.30    1.60
   0  -3  -1    9.90    1.60
   0  -3   1   12.30    1.60
   0   3  -1    9.90    1.60
   0   3  -1    7.30    1.40
   0   3  -1   12.40    1.90
   0   3  -1    9.00    1.60
   0   3   1   12.10    1.60
   0   3   1   14.00    1.60
   0  -3   1   10.40    1.60
   0   3   1    9.60    1.80
   0  -3   1   12.50    1.60
   0  -3  -1   10.10    1.60
  -1   3   1  909.51   23.50
  -1   3   1  881.71   23.40
   1  -3   1  951.30   24.20
   1   3  -1  902.21   24.00
  -1  -3  -1  919.91   23.80
  -1  -3  -1  900.81   23.90
  -1   3   1  886.91   23.50
   1  -3   1  879.31   23.70
  -1  -3  -1  906.31   23.70
   1   3  -1  900.51   24.00
   1   3  -1  947.11   24.10
   1   3  -1  876.31   24.20
  -1  -3  -1  904.61   24.30
   1  -3  -1  945.91   24.00
  -1   3  -1  898.91   23.40
  -1  -3   1  943.81   23.90
   1  -3  -1  872.01   23.50
   1  -3  -1  886.51   23.40
   1   3   1  872.11   23.60
  -1   3  -1  874.41   22.40
   1   3   1  904.61   24.00
   1   3   1  918.71   23.50
   1   3   1  891.91   24.40
  -1  -3   1  867.91   23.40
  -1  -3   1  853.31   23.30
  -1   3  -1  912.21   23.50
  -1  -3   1  908.01   24.20
   1   3   1  916.41   23.50
  -2   3   1  145.99    6.70
   2  -3   1  147.49    6.20
   2   3  -1  156.08    6.60
  -2   3   1  155.78    6.00
   2   3  -1  152.48    6.50
   2   3  -1  134.49    6.50
  -2   3   1  152.78    6.00
  -2   3   1  151.18    6.80
  -2  -3  -1  157.38    6.70
   2   3  -1  157.48    6.70
   2  -3   1  151.68    6.50
  -2  -3  -1  146.49    6.80
  -2  -3  -1  151.78    6.50
  -2  -3  -1  151.98    6.60
   2   3   1  145.29    6.20
  -2  -3   1  152.58    7.10
   2  -3  -1  154.58    5.60
   2  -3  -1  152.08    6.20
  -2  -3   1  155.28    6.70
  -2  -3   1  150.28    6.50
   2   3   1  152.68    6.40
  -2  -3   1  143.59    6.30
   2   3   1  150.68    6.20
   2  -3  -1  155.58    6.60
  -2   3  -1  156.48    6.20
  -2   3  -1  152.58    6.20
   2   3   1  141.09    6.50
   3   3  -1  249.28   10.80
  -3   3   1  236.98   11.10
  -3  -3  -1  255.87   10.40
   3   3  -1  247.18   11.10
   3  -3   1  227.88   10.80
  -3   3   1  250.67    9.50
   3   3  -1  241.98   10.20
  -3  -3  -1  248.18   10.70
   3  -3   1  229.68   11.80
   3   3  -1  256.97   10.30
  -3  -3  -1  267.17   11.40
   3  -3   1  255.67    9.90
  -3   3   1  234.88   11.10
  -3  -3  -1  235.78   10.70
  -3   3   1  248.18    9.40
   3  -3   1  252.87   10.30
   3  -3  -1  246.28    8.30
  -3  -3   1  235.08   10.30
  -3   3  -1  234.58   11.00
   3  -3  -1  249.88   11.50
  -3  -3   1  251.87   10.50
  -3  -3   1  237.68   10.80
   3   3   1  231.58   10.30
   3   3   1  245.48    9.70
  -3   3  -1  223.88   10.80
   3  -3  -1  258.17   12.30
   3   3   1  235.68   10.40
  -3  -3   1  232.98   10.20
  -4  -3  -1  673.53   23.50
  -4  -3  -1  677.43   24.70
  -4  -3  -1  649.64   16.90
  -4   3   1  660.53   16.50
   4   3  -1  663.43   17.40
   4  -3   1  706.13   22.80
  -4   3   1  645.84   16.90
   4  -3   1  668.93   17.10
  -4   3   1  630.34   17.10
   4   3  -1  709.23   23.40
  -4   3   1  658.73   21.30
  -4   3   1  660.43   21.20
   4   3  -1  660.83   23.00
   4   3  -1  628.14   24.20
  -4   3   1  661.13   16.60
  -4  -3  -1  628.44   17.00
  -4   3   1  639.74   17.00
  -4  -3   1  685.43   24.80
  -4   3  -1  655.33   16.80
   4   3   1  673.03   22.00
   4  -3  -1  595.14   25.50
   4   3   1  657.43   17.20
   4   3   1  697.13   22.20
  -4  -3   1  680.63   17.50
  -4  -3   1  672.73   23.60
   4  -3  -1  666.23   17.20
  -4   3  -1  623.14   16.90
  -4  -3   1  647.54   16.70
  -4   3  -1  654.53   16.60
  -4  -3   1  664.33   17.50
  -4  -3   1  644.74   16.80
  -5  -3  -1   19.70    2.90
  -5  -3  -1   20.70    3.10
  -5   3   1   22.50    2.30
  -5   3   1   23.50    1.80
  -5   3   1   21.20    1.80
  -5  -3  -1   25.10    3.00
  -5   3   1   21.90    2.20
  -5  -3  -1   34.10    4.10
  -5   3  -1   24.80    2.90
  -5   3  -1   21.80    3.00
  -5   3  -1   22.70    3.30
  -5  -3   1   24.40    2.10
  -5  -3   1   23.30    2.80
  -5  -3   1   23.90    2.80
   5   3   1   21.40    2.80
  -5  -3   1   24.50    1.90
  -6   3   1   54.39    2.60
   6   3  -1   52.19    3.30
  -6   3   1   54.49    2.90
  -6   3   1   53.29    3.10
  -6  -3  -1   52.49    2.80
  -6  -3  -1   49.90    4.00
  -6   3   1   56.69    3.20
  -6  -3  -1   50.59    2.70
  -6   3   1   49.10    2.50
  -6  -3  -1   48.10    4.10
  -6   3  -1   54.29    3.00
   6  -3  -1   58.49    3.10
   6   3   1   55.49    3.40
  -6   3  -1   55.99    3.50
  -6  -3   1   56.49    3.80
  -6   3  -1   55.29    3.70
  -6  -3   1   54.49    3.60
  -6   3  -1   50.29    2.60
  -6  -3   1   51.29    2.50
  -6   3  -1   52.89    2.50
  -6  -3   1   54.29    2.70
  -6  -3   1   49.99    3.10
  -7   3   1   83.49    3.50
   7   3  -1   84.89    3.80
  -7  -3  -1   81.89    3.30
  -7  -3  -1   87.09    3.20
  -7  -3  -1   86.59    3.90
  -7   3   1   83.49    3.80
  -7   3   1   84.19    3.70
  -7  -3  -1   83.89    4.90
  -7  -3  -1   81.39    4.70
  -7  -3   1   75.79    4.10
  -7   3  -1   85.49    3.10
  -7   3  -1   85.49    4.10
  -7   3  -1   83.69    4.00
  -7  -3   1   78.59    4.00
  -7  -3   1   87.29    3.80
  -7   3  -1   85.49    3.20
  -7   3  -1   86.29    3.70
  -8   3   1    0.80    1.00
  -8   3   1    0.00    0.90
  -8  -3  -1   -0.50    1.80
  -8   3   1    1.80    1.00
  -8  -3  -1    1.40    0.90
  -8  -3  -1    2.40    1.80
  -8  -3   1    0.20    0.90
  -8   3  -1    2.60    1.50
  -8  -3   1   -0.30    1.10
  -8  -3   1    0.80    1.00
  -8   3  -1    3.10    1.60
  -8   3  -1    1.80    0.80
   0   4  -1  306.37   10.20
   0  -4  -1  330.47   10.70
   0   4  -1  332.87   11.20
   0  -4   1  299.97    9.90
   0  -4   1  303.37   10.00
   0  -4   1  315.17   10.60
   0   4  -1  316.37   10.30
   0   4  -1  324.97   10.40
   0   4   1  313.17   10.50
   0  -4  -1  306.17   10.10
   0   4  -1  319.07   10.70
   0   4   1  312.27   10.00
   0   4   1  319.77   10.90
   0   4   1  320.87   10.00
   0  -4   1  329.87   10.40
   0  -4  -1  330.87   10.40
   0  -4  -1  308.17   10.10
  -1   4   1  125.09    5.40
   1   4  -1  119.39    5.70
  -1  -4  -1  114.49    5.60
  -1  -4  -1  118.09    5.60
  -1   4   1  132.19    5.40
  -1  -4  -1  120.49    5.70
   1  -4   1  117.89    5.50
   1  -4   1  126.39    5.90
   1   4  -1  123.69    6.20
   1   4  -1  128.09    6.00
   1   4  -1  118.39    5.70
  -1   4   1  124.39    5.40
  -1  -4  -1  124.99    6.10
   1   4   1  121.99    5.40
  -1  -4   1  112.69    5.50
  -1   4  -1  121.99    4.60
   1   4   1  115.79    6.00
   1  -4  -1  127.89    5.80
   1   4   1  123.19    5.50
   1   4   1  119.39    5.80
   1   4   1  121.39    6.20
  -1  -4   1  117.09    5.50
   1  -4  -1  122.99    5.60
  -1  -4   1  114.39    5.40
  -1  -4   1  118.09    6.00
   2  -4   1  429.76   13.60
  -2   4   1  416.56   13.00
  -2   4   1  423.66   14.40
  -2  -4  -1  406.56   14.70
  -2   4   1  422.56   13.10
  -2   4   1  419.96   14.40
   2   4  -1  399.66   13.80
  -2  -4  -1  389.46   13.70
  -2  -4  -1  396.76   13.50
   2   4  -1  413.26   14.50
   2  -4   1  421.06   13.90
  -2  -4  -1  424.96   14.10
  -2  -4   1  409.56   13.70
   2   4   1  383.76   14.40
  -2  -4   1  440.06   14.90
   2   4   1  402.16   13.70
  -2  -4   1  432.86   14.30
   2   4   1  399.06   13.20
   2  -4  -1  422.86   13.90
  -2  -4   1  430.06   13.80
   2  -4  -1  399.26   12.60
   2  -4  -1  419.36   13.60
   2   4   1  416.26   13.40
   2   4   1  389.26   14.00
   3   4  -1  853.91   21.30
   3   4  -1  772.42   26.00
   3   4  -1  817.32   25.20
  -3  -4  -1  841.72   26.50
   3  -4   1  848.02   24.70
   3   4  -1  833.52   25.20
  -3   4   1  807.02   23.70
   3   4  -1  797.32   25.30
  -3   4   1  727.23   25.50
  -3   4   1  779.02   25.70
  -3   4   1  797.82   23.60
   3  -4   1  786.92   26.60
  -3  -4  -1  842.62   25.70
   3  -4   1  835.92   25.10
   3   4   1  854.31   24.70
   3  -4  -1  858.61   21.10
   3  -4  -1  820.62   22.50
  -3   4  -1  821.92   20.70
   3  -4  -1  802.62   24.80
   3  -4  -1  794.32   26.80
   3   4   1  773.42   25.00
  -3  -4   1  815.42   26.50
   3  -4  -1  774.32   24.90
  -3   4  -1  842.92   20.60
  -3   4  -1  819.92   21.00
  -3   4  -1  821.62   24.20
  -3  -4   1  824.42   25.60
   3   4   1  847.12   24.60
  -3   4  -1  829.12   24.40
   3  -4  -1  787.12   28.10
   4   4  -1  626.84   24.40
   4  -4   1  599.24   27.20
  -4   4   1  660.43   16.30
  -4   4   1  656.33   16.70
   4   4  -1  646.14   17.00
  -4   4   1  672.03   16.10
  -4  -4  -1  662.43   25.30
  -4  -4  -1  650.73   16.70
   4   4  -1  639.74   24.40
  -4  -4  -1  667.33   27.10
  -4  -4  -1  647.84   16.50
   4  -4   1  641.94   24.20
  -4   4   1  655.63   16.80
  -4   4   1  618.04   21.90
  -4   4   1  655.73   16.60
  -4  -4  -1  592.04   17.40
  -4   4   1  625.04   21.80
  -4  -4  -1  605.24   17.50
  -4   4  -1  641.04   17.10
  -4  -4   1  633.04   24.90
   4  -4  -1  673.13   24.50
  -4   4  -1  636.04   17.00
  -4  -4   1  647.24   16.50
  -4  -4   1  655.53   16.40
  -4  -4   1  629.54   17.10
  -4   4  -1  651.13   16.30
  -4   4  -1  646.74   16.70
  -4   4  -1  647.04   16.40
   4  -4  -1  662.03   16.80
  -4  -4   1  614.44   25.70
  -4  -4   1  606.94   17.10
   4  -4  -1  644.04   23.80
   4   4   1  634.84   16.90
  -5  -4  -1    4.30    1.10
  -5   4   1    5.10    1.10
  -5  -4  -1    5.50    1.20
  -5   4   1    7.10    1.40
  -5  -4  -1    4.40    2.30
  -5  -4  -1    7.30    2.30
  -5   4   1    5.00    1.20
   5   4  -1    6.60    1.60
  -5   4   1    4.80    1.20
  -5   4   1    5.10    1.00
  -5   4  -1    5.10    1.60
  -5   4  -1    5.90    1.10
  -5   4  -1    6.00    1.30
  -5  -4   1    7.50    1.70
   5   4   1    5.10    1.70
  -5   4  -1    8.10    1.70
  -5  -4   1    3.40    1.60
  -5  -4   1    4.10    1.20
  -5   4  -1    7.20    1.10
  -5  -4   1    6.10    1.10
  -6  -4  -1   73.19    3.10
  -6   4   1   70.69    3.40
   6   4  -1   71.39    3.80
  -6   4   1   69.19    3.40
  -6  -4  -1   69.99    4.80
  -6  -4  -1   61.19    4.70
  -6   4   1   70.49    3.00
  -6   4   1   72.29    2.90
  -6   4   1   67.49    3.20
  -6  -4  -1   74.59    3.30
  -6   4  -1   68.49    3.30
  -6   4  -1   72.79    3.80
  -6   4  -1   65.89    3.70
  -6   4  -1   70.99    2.90
   6   4   1   71.49    3.80
  -6  -4   1   68.39    3.00
  -6  -4   1   65.09    3.90
  -6  -4   1   73.29    3.90
  -6  -4   1   70.59    2.90
  -6   4  -1   70.39    3.00
  -6  -4   1   70.89    3.50
   7   4  -1    6.20    1.50
  -7   4   1    6.80    1.70
  -7   4   1    3.70    1.60
  -7  -4  -1    5.60    1.90
  -7  -4  -1    3.90    1.20
  -7  -4  -1    4.40    1.80
  -7  -4  -1    6.00    1.40
  -7  -4  -1    6.10    1.40
  -7  -4   1    4.80    1.50
  -7   4  -1    6.50    1.40
  -7   4  -1    3.00    1.40
  -7   4  -1    6.00    1.00
  -7   4  -1    5.80    0.90
  -7  -4   1    6.20    1.60
  -7   4  -1    6.30    1.50
  -8   4   1    2.10    0.80
  -8  -4  -1   -1.30    2.70
  -8   4   1    2.60    1.10
  -8   4   1    1.10    0.90
  -8  -4  -1   -1.00    0.80
  -8  -4  -1   -3.40    2.60
  -8   4  -1    0.60    1.60
  -8  -4   1    1.00    1.00
  -8   4  -1    1.20    1.50
  -8  -4   1    2.40    0.90
  -8  -4   1   -0.80    1.10
  -8   4  -1    0.60    0.90
   0  -5   1   33.20    3.70
   0  -5   1   31.60    3.70
   0   5   1   28.60    3.70
   0   5   1   35.50    3.90
   0   5   1   32.10    3.70
   0   5   1   29.10    4.60
   0  -5  -1   39.60    3.80
   0  -5  -1   38.70    4.60
   0   5  -1   32.10    5.60
   0   5  -1   29.60    5.50
   0  -5   1   29.90    4.20
   0   5  -1   27.90    4.90
   0   5  -1   33.30    4.60
   0   5   1   36.80    5.60
   0  -5   1   38.30    4.40
   0  -5  -1   30.70    4.40
   0   5  -1   37.30    3.80
   1  -5   1  336.47   11.80
  -1   5   1  321.67   11.30
   1   5  -1  315.17   13.00
   1  -5   1  343.87   12.20
   1   5  -1  360.06   12.40
  -1  -5  -1  349.77   12.60
  -1  -5  -1  327.37   12.10
   1   5  -1  342.57   12.30
  -1  -5  -1  322.47   12.00
   1   5  -1  312.77   12.30
  -1  -5  -1  301.77   12.00
   1   5   1  322.67   11.40
  -1  -5   1  313.27   11.60
  -1  -5   1  309.87   11.60
   1   5   1  316.57   12.20
  -1  -5   1  315.37   11.70
  -1  -5   1  305.97   12.10
   1  -5  -1  327.17   11.90
   1   5   1  322.97   11.40
  -1   5  -1  344.37   11.70
   1   5   1  302.57   12.10
   1   5   1  303.97   12.60
  -1   5  -1  329.57   10.40
   1  -5  -1  343.67   11.80
  -1   5  -1  337.67   11.70
   2  -5   1   23.80    4.60
  -2  -5  -1   19.70    6.70
   2   5  -1   12.70    3.60
  -2   5   1   15.60    4.90
   2   5  -1   16.20    3.80
   2   5  -1   21.00    4.80
  -2   5   1   21.20    4.90
  -2   5   1   13.70    2.80
  -2  -5  -1   17.10    6.60
   2   5  -1   17.50    3.60
  -2  -5  -1   17.40    3.40
  -2   5   1   14.50    3.00
  -2  -5  -1   10.10    3.40
   2  -5   1   12.40    2.70
  -2   5  -1   15.10    2.90
   2   5   1   10.00    3.70
  -2  -5   1   15.00    3.30
   2  -5  -1   22.40    3.60
   2   5   1   15.90    4.60
  -2   5  -1   11.80    2.70
   2  -5  -1   12.80    3.40
   2   5   1   15.40    4.30
   2   5   1   27.90    5.00
  -2  -5   1   16.70    3.80
  -2  -5   1   12.20    4.00
   2   5   1   19.50    3.40
  -2  -5   1   15.00    3.90
  -3   5   1  313.07    9.80
  -3   5   1  331.17    8.80
  -3   5   1  334.47    8.90
   3   5  -1  308.47   15.50
  -3  -5  -1  323.27    9.20
   3   5  -1  308.17   17.60
  -3   5   1  317.87    9.20
   3   5  -1  326.57    9.60
   3  -5   1  351.66   15.00
  -3  -5  -1  346.37   16.40
  -3  -5  -1  331.17   16.00
  -3  -5  -1  325.97    9.10
  -3   5   1  334.07   13.60
  -3   5   1  345.47   13.80
   3  -5   1  349.77   14.50
  -3   5   1  325.17    9.10
  -3   5   1  323.07    9.20
   3   5  -1  330.67   15.50
   3   5   1  326.47    9.60
  -3   5  -1  330.47    8.90
   3   5   1  331.17   14.60
  -3  -5   1  329.57   16.00
   3  -5  -1  341.57   15.00
   3  -5  -1  355.46   15.10
  -3   5  -1  330.77    9.00
  -3   5  -1  327.17    9.20
  -3   5  -1  318.77   13.30
   3   5   1  309.27   16.10
  -3  -5   1  343.17   17.30
  -3  -5   1  329.67    9.10
  -3   5  -1  329.47   13.60
  -3  -5   1  320.87    9.70
  -3  -5   1  326.37    9.80
   3   5   1  344.27   14.80
  -3  -5   1  336.17    9.00
  -4  -5  -1   77.49    3.30
  -4   5   1   79.59    3.40
  -4  -5  -1   77.29    4.90
  -4  -5  -1   78.39    3.40
  -4  -5  -1   68.49    4.80
  -4   5   1   76.09    3.00
   4   5  -1   79.99    3.80
  -4   5   1   74.69    3.40
  -4   5   1   74.49    3.00
  -4   5   1   80.29    3.40
  -4   5  -1   72.99    3.90
  -4   5  -1   75.99    3.30
   4  -5  -1   92.49   16.50
  -4  -5   1   77.29    3.20
  -4  -5   1   76.69    3.90
  -4  -5   1   74.49    3.10
   4   5   1   79.99    3.80
  -4   5  -1   72.49    3.80
  -4  -5   1   78.49    4.00
  -4   5  -1   75.79    3.10
  -4   5  -1   72.39    3.00
  -5   5   1  153.48    5.10
  -5  -5  -1  144.39    5.00
  -5   5   1  147.69    4.50
  -5  -5  -1  136.39    6.10
  -5   5   1  149.99    5.20
  -5   5   1  142.49    5.20
  -5  -5  -1  139.79    6.30
  -5   5   1  141.79    4.70
   5   5  -1  148.39    5.70
  -5  -5  -1  146.09    5.20
  -5   5  -1  145.09    4.70
  -5   5  -1  148.69    5.20
  -5  -5   1  145.09    4.70
  -5   5  -1  145.59    5.50
  -5   5  -1  149.99    4.90
  -5  -5   1  143.89    5.90
  -5  -5   1  146.29    4.80
  -5  -5   1  146.39    5.80
  -5   5  -1  143.89    5.40
   5   5   1  144.49    5.50
  -6   5   1   19.90    2.20
  -6  -5  -1   20.10    2.00
  -6  -5  -1   20.80    1.90
  -6  -5  -1   25.40    3.60
   6   5  -1   17.50    2.60
  -6   5   1   23.30    2.30
  -6  -5  -1   24.00    3.80
  -6   5   1   21.50    2.30
  -6   5  -1   19.70    2.90
  -6  -5   1   18.20    1.90
  -6  -5   1   21.00    3.00
  -6  -5   1   21.70    2.00
  -6  -5   1   20.00    3.00
   6   5   1   17.70    2.90
  -6   5  -1   20.00    2.90
  -6   5  -1   19.90    1.90
  -6   5  -1   23.60    1.80
  -6   5  -1   20.30    2.10
  -7   5   1   26.00    2.10
  -7  -5  -1   26.50    1.80
  -7  -5  -1   26.20    2.20
  -7   5   1   28.30    2.20
  -7  -5  -1   25.60    1.70
  -7  -5  -1   20.40    3.40
   7   5  -1   24.60    2.40
  -7  -5  -1   24.50    3.50
  -7   5   1   25.40    2.20
  -7  -5   1   25.70    2.10
  -7   5  -1   27.20    2.80
  -7   5  -1   26.30    2.00
  -7   5  -1   23.10    2.00
  -7   5  -1   24.80    1.90
  -7   5  -1   32.10    2.90
  -7  -5   1   23.80    2.60
  -7  -5   1   28.10    2.50
  -8  -5  -1   12.00    1.40
  -8   5   1   15.30    1.70
  -8   5   1   13.60    1.60
  -8   5  -1   16.50    2.40
  -8   5  -1   11.80    1.50
  -8  -5   1   15.80    2.40
  -8  -5   1   20.10    2.60
  -8   5  -1   17.40    2.60
  -8  -5   1   14.50    1.70
   0   6  -1   14.50    1.80
   0   6   1   13.60    3.80
   0  -6   1   14.10    3.20
   0   6  -1    6.10    3.10
   0   6  -1   20.50    5.80
   0   6   1    6.40    3.20
   0   6  -1   12.70    1.80
   0   6   1   13.60    4.10
   0   6  -1    9.70    4.20
   0  -6  -1   19.10    3.20
   0  -6   1   11.40    4.10
   0  -6  -1   15.60    2.00
   0   6   1   17.40    3.40
   0  -6   1    8.40    2.30
   0   6  -1   15.30    2.10
   0  -6  -1   10.80    2.80
   0  -6  -1   12.10    2.00
   0  -6   1   11.70    4.20
   0   6  -1   13.80    3.50
   1  -6   1   61.59    2.90
   1  -6   1   59.39    2.80
  -1  -6  -1   72.19    6.70
   1   6  -1   63.49    2.90
  -1   6   1   71.09    6.50
   1  -6   1   61.09    6.50
  -1   6   1   66.49    3.20
  -1   6   1   62.19    3.30
  -1   6   1   62.69    3.10
   1   6  -1   63.89    7.30
  -1  -6  -1   62.59    3.10
  -1   6   1   63.29    3.20
   1   6  -1   64.69   10.50
  -1   6   1   60.19    7.40
   1   6  -1   63.39    8.80
   1   6  -1   62.79    2.90
   1   6  -1   55.79    7.10
  -1  -6  -1   71.69    7.50
   1  -6   1   63.69    6.40
  -1   6   1   63.99    6.50
  -1  -6  -1   64.99    3.00
   1   6  -1   51.09    7.00
   1   6  -1   66.29    3.30
   1  -6  -1   63.09    6.60
  -1   6  -1   65.99    3.10
   1   6   1   67.29   10.00
  -1   6  -1   58.99    2.70
   1   6   1   67.59    7.00
  -1   6  -1   66.19    5.30
   1   6   1   54.99    3.00
  -1  -6   1   58.99    2.90
   1   6   1   64.59    3.50
  -1  -6   1   56.29    7.10
   1  -6  -1   62.49    6.20
  -1   6  -1   64.29    6.70
   1   6   1   69.69    6.90
  -1   6  -1   61.69    2.70
  -1   6  -1   64.79    6.90
   1   6   1   57.29    3.10
  -1  -6   1   63.79    2.80
  -1  -6   1   54.29    7.10
   1   6   1   62.39    7.40
   2   6  -1  168.58    6.10
   2   6  -1  167.08   11.90
  -2  -6  -1  154.38   11.10
   2   6  -1  172.78    5.90
  -2   6   1  166.98    5.10
   2   6  -1  168.88   12.30
   2   6  -1  150.58   13.30
   2   6  -1  169.48    5.30
  -2   6   1  167.38    5.50
   2   6  -1  172.08    5.40
  -2   6   1  170.98   10.10
   2   6  -1  164.98   11.50
  -2  -6  -1  169.68    5.40
  -2  -6  -1  179.68   12.60
   2  -6   1  174.08    5.20
  -2   6   1  167.58    5.50
  -2   6   1  170.28   10.00
   2   6  -1  158.48    6.10
   2  -6   1  160.88   10.60
   2  -6   1  167.38    5.20
   2  -6   1  164.38   16.40
  -2   6   1  168.88    5.50
  -2  -6  -1  163.28    5.30
  -2   6   1  169.28    5.20
  -2   6   1  169.68    5.90
  -2   6  -1  155.48   10.00
  -2  -6   1  171.48    5.20
  -2   6  -1  164.18    5.10
  -2   6  -1  164.08    5.90
  -2  -6   1  169.48    5.30
   2  -6  -1  165.48   10.20
  -2  -6   1  165.68    5.80
  -2  -6   1  166.48    5.90
   2   6   1  166.08   12.60
  -2   6  -1  170.18    5.50
  -2  -6   1  184.08   11.90
   2   6   1  163.58    5.60
  -2   6  -1  158.68   10.00
   2   6   1  175.18   10.90
   2   6   1  164.08   10.90
  -2   6  -1  164.58    5.80
  -2   6  -1  162.28    5.20
   2   6   1  164.58    5.80
   2  -6  -1  173.58   10.90
  -2  -6   1  171.48   12.70
   2   6   1  169.08    5.70
  -3  -6  -1   25.80    4.00
  -3  -6  -1   24.40    2.10
  -3  -6  -1   26.10    2.20
   3  -6   1   28.30    2.20
  -3  -6  -1   24.50    2.90
   3  -6   1   18.40    6.30
  -3  -6  -1   23.10    8.00
   3  -6   1   29.40    2.20
  -3   6   1   31.80    2.00
  -3   6   1   23.60    2.30
  -3   6   1   24.10    2.00
   3   6  -1   28.30    2.70
  -3   6   1   30.20    2.30
  -3   6   1   24.80    2.30
  -3   6  -1   24.50    2.20
  -3   6  -1   22.70    1.90
  -3  -6   1   12.10    8.10
  -3  -6   1   30.20    2.80
  -3   6  -1   26.70    2.80
  -3  -6   1   24.80    2.70
  -3   6  -1   25.40    2.80
   3   6   1   25.20    2.90
   3  -6  -1   23.20    7.10
  -3  -6   1   27.00    2.10
  -3  -6   1   23.60    2.10
   3   6   1   39.90    8.00
  -3   6  -1   22.70    1.90
   3   6   1   18.80    7.90
  -4   6   1   24.40    2.30
  -4  -6  -1   28.70    4.00
  -4   6   1   31.60    2.40
  -4  -6  -1   30.30    2.40
   4  -6   1   28.70    2.50
  -4  -6  -1   24.60    3.80
  -4   6   1   30.30    2.10
  -4   6   1   25.70    2.30
   4  -6   1   27.90    2.50
  -4  -6  -1   30.70    2.30
   4   6  -1   27.90    2.80
  -4   6   1   33.50    2.10
  -4  -6   1   29.70    2.10
  -4   6  -1   28.40    2.10
  -4  -6   1   28.10    3.00
  -4   6  -1   29.60    2.30
  -4  -6   1   28.90    2.20
   4   6   1   31.90    2.70
  -4  -6   1   26.10    2.80
  -4   6  -1   33.50    2.10
  -5   6   1   52.69    2.90
  -5  -6  -1   42.70    4.40
  -5   6   1   52.59    2.70
  -5   6   1   51.79    3.10
  -5  -6  -1   48.40    4.30
   5   6  -1   49.90    3.40
  -5  -6  -1   48.40    2.80
  -5   6   1   51.89    3.10
  -5   6   1   48.10    2.70
  -5  -6  -1   53.09    2.80
  -5  -6   1   51.29    3.60
   5   6   1   45.70    3.40
  -5   6  -1   53.39    3.40
  -5   6  -1   52.59    3.00
  -5  -6   1   52.29    2.50
  -5  -6   1   50.69    3.50
  -5   6  -1   51.19    2.60
  -5   6  -1   49.10    2.50
  -5   6  -1   49.10    3.40
  -5  -6   1   47.80    2.60
  -6  -6  -1   28.90    3.80
  -6   6   1   33.80    2.40
  -6   6   1   30.80    2.60
  -6   6   1   31.70    2.50
  -6  -6  -1   32.00    2.10
   6   6  -1   31.80    2.80
  -6  -6  -1   27.70    4.00
  -6  -6  -1   33.10    2.20
  -6  -6   1   32.20    2.90
  -6   6  -1   31.70    2.10
  -6  -6   1   31.60    3.00
  -6   6  -1   33.50    2.00
  -6   6  -1   26.00    3.00
  -6   6  -1   35.80    3.00
  -6   6  -1   31.10    2.40
  -7  -6  -1   98.69    5.00
  -7  -6  -1  106.39    4.90
   7   6  -1  104.69    4.00
  -7  -6  -1  105.29    3.20
  -7   6   1  103.39    3.80
  -7  -6  -1  107.89    3.30
  -7   6   1  110.69    3.70
  -7  -6  -1  107.59    4.00
  -7   6   1  105.09    3.90
  -7  -6   1  103.49    4.40
  -7  -6   1  105.09    3.80
  -7  -6   1  115.99    4.40
  -7   6  -1  112.49    4.30
  -7   6  -1  108.29    4.20
  -7   6  -1  108.19    3.90
   0  -7  -1 1142.49   30.40
   0  -7   1 1235.58   30.10
   0   7   1 1207.38   29.90
   0   7  -1 1235.48   30.20
   0   7   1 1199.78   30.40
   0   7  -1 1221.28   37.10
   0  -7  -1 1219.98   30.00
   0  -7  -1 1161.38   30.50
   0   7   1 1200.18   36.70
   0   7  -1 1195.98   30.60
   0   7  -1 1220.88   30.70
   0  -7   1 1233.28   29.90
   0   7   1 1194.18   30.40
   0   7  -1 1232.38   30.50
   0   7  -1 1242.28   36.30
   0  -7   1 1214.38   30.30
   0   7   1 1169.18   35.80
   0  -7  -1 1232.18   37.30
   0  -7  -1 1239.48   36.50
   0  -7   1 1267.07   37.80
   0  -7  -1 1230.78   30.20
   0   7  -1 1269.37   30.00
   0   7   1 1236.78   30.40
   0  -7   1 1256.07   37.20
   0  -7   1 1218.48   30.30
   0   7   1 1157.48   35.60
   0   7  -1 1241.68   37.00
   0   7   1 1232.58   29.80
   1   7  -1  450.95   11.90
   1  -7   1  464.95   19.40
  -1   7   1  437.56   12.20
  -1  -7  -1  445.36   12.80
  -1   7   1  434.16   18.50
  -1   7   1  426.76   12.20
   1   7  -1  407.56   19.80
  -1   7   1  437.86   18.40
  -1  -7  -1  456.65   12.10
   1   7  -1  453.05   12.10
  -1  -7  -1  445.46   12.70
   1  -7   1  460.65   11.90
   1   7  -1  469.85   12.60
   1   7  -1  465.45   12.70
  -1  -7  -1  457.05   12.00
  -1   7   1  441.26   18.20
  -1   7   1  453.35   12.20
  -1  -7  -1  452.25   19.10
   1   7  -1  469.25   12.70
  -1   7   1  447.16   11.80
  -1  -7  -1  489.75   22.50
   1  -7   1  436.46   18.80
   1  -7   1  460.15   11.80
  -1   7   1  455.45   11.70
   1   7   1  472.45   12.70
  -1  -7   1  468.25   12.70
   1  -7  -1  473.05   12.20
  -1  -7   1  452.85   19.50
   1   7   1  422.56   19.90
   1  -7  -1  449.36   18.80
   1   7   1  455.05   19.20
  -1  -7   1  460.95   12.60
  -1  -7   1  462.75   12.20
   1   7   1  468.55   19.30
  -1  -7   1  456.45   12.10
   1   7   1  457.65   12.60
  -1  -7   1  454.35   20.80
   1   7   1  467.55   12.70
  -1   7  -1  482.55   12.20
  -1   7  -1  468.25   12.60
  -1   7  -1  483.85   12.30
   1  -7  -1  472.55   12.30
   1  -7  -1  435.66   18.90
  -1   7  -1  457.25   12.70
  -1   7  -1  440.76   12.60
  -2   7   1  103.49    4.10
  -2  -7  -1   98.69    5.30
  -2   7   1   99.09    3.60
  -2  -7  -1   98.09    3.80
  -2  -7  -1   99.89    4.00
   2   7  -1  103.29    4.60
   2  -7   1  103.49    3.70
   2  -7   1  106.19    3.70
   2   7  -1  107.29    4.70
  -2   7   1  105.49    4.00
  -2  -7  -1  103.69    5.10
   2   7  -1  101.99    4.50
  -2   7   1   95.59    4.00
   2  -7  -1  103.29   14.20
   2   7   1  105.19    4.30
  -2  -7   1  105.19    3.90
  -2  -7   1  104.09    4.40
  -2  -7   1  103.69    4.40
  -2   7  -1   99.19    4.20
   2  -7  -1  102.69    3.80
   2   7   1  105.89    4.40
   2  -7  -1  106.09    3.90
  -2   7  -1  100.09    4.00
   2   7   1  100.29    4.20
  -2   7  -1  106.09    3.80
  -2   7  -1  101.69    3.70
  -2  -7   1  106.09    3.80
  -2   7  -1  104.49    4.40
   3   7  -1  131.59    5.20
  -3  -7  -1  125.29    5.90
  -3   7   1  124.09    4.60
  -3  -7  -1  126.69    4.60
  -3  -7  -1  128.49    5.70
   3  -7   1  125.49    4.30
  -3  -7  -1  126.99    4.50
  -3   7   1  129.99    4.60
  -3   7   1  127.79    4.70
  -3   7   1  128.59    4.80
  -3   7   1  116.29    4.30
   3  -7   1  123.69    4.20
  -3   7  -1  125.59    4.40
  -3  -7   1  127.89    5.20
  -3  -7   1  124.19    4.30
  -3   7  -1  127.99    4.70
  -3   7  -1  130.89    4.30
  -3  -7   1  128.29    5.30
  -3   7  -1  117.69    5.20
  -3  -7   1  126.39    4.50
   3   7   1  127.09    5.20
  -4   7   1  153.58    5.50
  -4  -7  -1  148.69    6.50
  -4   7   1  151.08    4.80
  -4  -7  -1  155.18    5.30
  -4  -7  -1  150.78    5.10
  -4   7   1  148.19    5.30
  -4   7   1  154.88    5.40
  -4   7   1  155.38    4.70
   4   7  -1  152.48    5.80
  -4  -7  -1  149.79    6.40
  -4   7  -1  160.08    5.10
  -4  -7   1  149.09    5.00
  -4   7  -1  152.88    5.70
   4  -7  -1  149.79    5.10
  -4  -7   1  155.08    6.10
  -4  -7   1  153.88    6.00
   4  -7  -1  153.78    5.00
  -4  -7   1  151.58    4.90
  -4   7  -1  158.88    5.50
   4   7   1  146.99    5.60
  -4   7  -1  153.28    4.90
  -4   7  -1  153.08    5.70
  -5   7   1   20.10    2.30
  -5  -7  -1   17.70    2.00
   5   7  -1   16.70    2.60
  -5  -7  -1   14.70    2.60
  -5  -7  -1   17.20    2.60
  -5   7   1   15.70    2.10
  -5  -7  -1   18.50    2.00
  -5   7   1   18.80    2.20
  -5  -7   1   17.80    2.30
  -5   7  -1   15.50    1.70
  -5  -7   1   20.40    3.00
   5  -7  -1   17.10    2.10
  -5  -7   1   15.60    2.00
  -5   7  -1   14.50    1.90
   5   7   1   15.20    2.20
  -5   7  -1   17.40    2.60
  -5  -7   1   18.50    1.90
   5  -7  -1   16.50    2.00
  -5   7  -1   17.70    1.80
  -5   7  -1   15.50    2.10
  -6  -7  -1   65.39    2.70
   6   7  -1   61.99    3.30
  -6   7   1   70.09    3.30
  -6   7   1   67.99    3.10
  -6  -7  -1   63.19    4.10
  -6  -7  -1   61.49    4.20
  -6   7   1   70.39    3.00
  -6  -7  -1   67.59    2.60
  -6   7  -1   67.89    3.00
  -6  -7   1   68.69    3.70
  -6   7  -1   66.29    3.40
  -6   7  -1   64.59    3.40
  -6  -7   1   64.09    3.60
  -7   7   1   40.10    2.20
  -7  -7  -1   27.60    3.50
  -7  -7  -1   38.60    2.10
  -7  -7  -1   42.90    3.80
  -7   7   1   34.70    2.10
  -7  -7   1   42.40    2.60
  -7   7  -1   37.80    2.00
  -7   7  -1   36.50    2.60
  -7  -7   1   36.20    2.00
  -7  -7   1   34.70    2.40
  -7   7  -1   41.50    2.80
   0  -8  -1    3.10    1.50
   0   8  -1    0.90    1.40
   0   8  -1    1.90    1.40
   0  -8   1    0.50    1.00
   0  -8  -1    1.40    1.00
   0  -8   1    1.30    1.00
   0  -8  -1   -0.90    1.50
   0  -8   1    3.50    1.10
   0   8   1    2.30    1.60
   0  -8  -1    1.10    1.00
   0  -8   1   -0.30    1.00
   0   8  -1   -0.60    1.30
   1  -8   1   19.50    2.30
  -1  -8  -1   16.90    1.90
   1   8  -1   22.20    2.00
   1   8  -1   19.00    2.00
  -1  -8  -1   22.60    1.90
  -1   8   1   20.70    2.20
   1   8  -1   15.20    2.20
   1   8  -1   15.90    2.70
  -1  -8  -1   23.00    3.10
  -1   8   1   21.20    2.10
  -1   8   1   21.90    2.30
  -1  -8  -1   19.40    2.40
  -1   8   1   16.20    2.10
  -1   8   1   18.80    2.40
   1   8  -1   19.70    2.40
   1  -8   1   19.00    2.20
   1  -8  -1   16.10    2.30
   1  -8  -1   19.10    2.00
  -1   8  -1   19.30    2.20
   1  -8  -1   17.70    1.90
  -1   8  -1   19.40    1.80
  -1   8  -1   16.70    2.60
   1  -8  -1   22.50    2.50
   1   8   1   18.20    2.30
  -1   8  -1   20.50    2.60
  -1   8  -1   19.20    1.90
   1   8   1   22.30    2.20
  -2  -8  -1   32.00    2.30
  -2   8   1   28.70    2.40
  -2  -8  -1   29.80    2.20
   2  -8   1   29.80    2.30
   2   8  -1   30.00    2.90
   2   8  -1   35.10    3.00
   2   8  -1   32.80    3.00
   2  -8   1   35.30    2.30
  -2   8   1   30.80    2.50
  -2   8   1   31.40    2.50
   2   8   1   35.10    2.70
  -2  -8   1   29.30    2.70
  -2   8  -1   33.20    2.70
   2   8   1   34.70    3.10
  -2   8  -1   33.90    2.60
  -2  -8   1   29.40    2.30
  -2   8  -1   32.00    2.50
   2   8   1   33.00    2.70
  -2  -8   1   37.60    2.90
   2  -8  -1   34.10    2.20
  -2  -8   1   32.90    2.40
   2  -8  -1   30.40    2.30
  -2   8  -1   31.80    2.10
  -2   8  -1   30.80    2.20
  -3  -8  -1  125.19    5.70
  -3   8   1  125.99    4.70
   3   8  -1  134.19    5.30
  -3   8   1  126.69    4.80
  -3  -8  -1  120.89    5.80
  -3   8   1  120.79    4.80
  -3  -8  -1  124.19    4.60
  -3  -8  -1  125.89    4.50
  -3   8  -1  123.39    4.40
  -3   8  -1  122.89    4.20
  -3   8  -1  121.79    5.00
   3   8   1  127.29    5.00
  -3  -8   1  126.49    4.40
   3  -8  -1  119.29    4.30
  -3  -8   1  122.59    4.30
  -3   8  -1  129.49    4.80
   3  -8  -1  120.59    4.40
  -3   8  -1  119.49    5.10
  -3  -8   1  122.59    5.20
  -3  -8   1  123.89    5.10
  -4  -8  -1  125.89    6.00
  -4   8   1  137.09    5.00
  -4   8   1  138.39    5.10
  -4  -8  -1  136.09    4.70
  -4   8   1  145.09    5.10
   4   8  -1  129.69    5.30
  -4  -8  -1  140.79    4.80
  -4  -8  -1  123.89    5.90
  -4  -8   1  137.39    4.50
  -4  -8   1  128.59    5.40
  -4   8  -1  138.79    5.30
  -4   8  -1  141.69    5.40
   4  -8  -1  137.09    4.50
   4  -8  -1  133.89    4.60
  -4   8  -1  137.39    4.60
  -4  -8   1  135.99    4.40
  -4  -8   1  131.49    5.50
  -4   8  -1  139.29    4.50
  -4   8  -1  128.19    5.00
   4   8   1  131.59    5.20
  -5   8   1    6.90    1.30
   5   8  -1    9.90    1.90
  -5  -8  -1    5.40    2.10
  -5   8   1    8.40    1.40
  -5  -8  -1    9.20    1.20
  -5   8   1    6.50    1.50
  -5  -8  -1    6.20    2.20
  -5  -8  -1    9.50    1.60
  -5  -8   1    5.40    1.60
  -5   8  -1    5.50    1.70
  -5  -8   1    9.80    1.80
  -5   8  -1    7.60    1.30
  -6   8   1   22.70    2.20
  -6   8   1   23.40    1.90
  -6  -8  -1   25.90    2.50
  -6  -8  -1   21.50    3.20
  -6   8   1   22.90    2.00
   6   8  -1   27.60    2.50
  -6  -8  -1   22.50    1.80
  -6  -8  -1   21.20    3.50
  -6   8  -1   21.70    2.40
  -6  -8   1   20.50    2.60
  -6   8  -1   23.50    1.90
  -6   8  -1   24.00    2.40
  -6  -8   1   23.80    2.40
  -7   8   1    2.30    1.30
  -7   8   1    2.00    1.40
  -7  -8  -1    3.20    0.90
  -7   8  -1    1.20    1.30
  -7  -8   1    3.20    1.00
  -7   8  -1    5.80    1.30
  -7   8  -1    3.40    1.10
  -7  -8   1    4.40    1.10
   0   9  -1  157.58    5.90
   0   9   1  154.88    5.60
   0   9  -1  152.78    5.80
   0   9   1  160.88    5.70
   0  -9  -1  160.68    5.90
   0   9   1  161.58    5.70
   0  -9   1  158.78    5.60
   0  -9  -1  152.78    5.70
   0  -9  -1  154.38    5.10
   0   9  -1  156.88    5.80
   0  -9   1  157.28    4.90
   0  -9   1  162.88    5.70
   0  -9   1  152.08    5.10
   0   9  -1  154.68    5.20
   0   9  -1  157.88    5.10
   0  -9  -1  157.08    5.30
  -1   9   1   87.49    4.00
   1  -9   1   81.09    3.40
  -1  -9  -1   83.29    3.60
  -1   9   1   87.99    3.90
   1   9  -1   86.29    4.30
   1   9  -1   84.09    4.40
   1   9  -1   80.99    4.00
   1  -9   1   80.09    3.50
  -1  -9  -1   81.59    3.40
   1  -9   1   81.79    3.60
  -1  -9  -1   78.89    4.30
  -1   9   1   79.89    3.90
   1  -9   1   85.09    3.30
  -1  -9  -1   87.59    4.50
   1   9   1   81.79    4.00
   1  -9  -1   87.29    3.60
  -1  -9   1   82.39    4.00
  -1  -9   1   94.69    4.00
   1   9   1   83.99    4.10
  -1   9  -1   86.09    3.50
  -1   9  -1   86.79    4.20
  -1   9  -1   83.69    3.40
  -1  -9   1   91.29    3.50
  -1  -9   1   87.89    3.40
  -1   9  -1   89.79    4.30
   1  -9  -1   84.29    3.50
  -1   9  -1   87.69    4.00
   1  -9  -1   78.59    4.00
   1  -9  -1   78.79    4.00
   1   9   1   77.99    3.80
   2  -9   1   63.59    3.20
   2  -9   1   60.79    3.00
  -2  -9  -1   66.29    3.00
   2   9  -1   65.29    3.80
   2   9  -1   66.49    3.80
  -2  -9  -1   56.79    4.40
  -2   9   1   63.49    3.40
  -2  -9  -1   67.09    3.10
  -2   9   1   62.49    3.40
   2   9  -1   64.39    3.70
  -2  -9  -1   63.59    4.20
  -2   9   1   66.09    3.40
  -2   9  -1   65.69    3.40
  -2  -9   1   65.39    3.60
   2  -9  -1   58.89    3.40
   2   9   1   71.19    3.70
   2   9   1   61.49    3.60
  -2   9  -1   60.59    3.60
   2  -9  -1   64.49    2.90
   2  -9  -1   63.99    3.10
  -2   9  -1   65.29    3.60
  -2   9  -1   59.99    2.90
  -2  -9   1   63.69    3.50
   2  -9  -1   61.59    3.40
  -2  -9   1   64.79    2.90
   2   9   1   63.89    3.70
  -2  -9   1   65.19    3.00
  -2   9  -1   64.99    2.90
   3   9  -1  101.69    4.60
  -3  -9  -1  101.09    4.00
  -3   9   1  107.09    4.20
  -3   9   1   98.79    4.20
  -3  -9  -1   98.79    5.10
  -3   9   1  103.59    4.30
  -3  -9  -1   93.99    5.00
  -3  -9  -1  103.59    3.80
  -3  -9   1  101.29    4.60
  -3   9  -1   98.09    4.40
   3   9   1  100.69    4.60
  -3  -9   1  106.39    4.70
  -3  -9   1   96.79    3.70
  -3   9  -1  103.49    4.30
  -3  -9   1  100.69    3.60
   3  -9  -1  103.69    3.80
  -3   9  -1  100.39    3.80
  -3   9  -1  107.29    4.40
   3  -9  -1  103.39    3.80
  -3   9  -1   98.89    3.70
  -4  -9  -1  106.49    6.90
  -4  -9  -1  105.19    6.90
  -4  -9  -1  116.39    4.00
  -4   9   1  108.89    4.20
   4   9  -1  112.79    4.70
  -4   9   1  108.79    4.30
  -4   9   1  111.89    4.40
  -4  -9  -1  110.19    3.90
  -4   9  -1  110.29    4.40
  -4   9  -1  117.89    4.70
  -4  -9   1  110.29    4.80
  -4   9  -1  109.09    4.70
  -4  -9   1  114.09    4.90
  -5   9   1   78.19    3.30
  -5  -9  -1   69.99    2.70
  -5  -9  -1   74.19    4.10
  -5  -9  -1   72.19    2.80
   5   9  -1   71.99    3.40
  -5   9   1   72.79    3.20
  -5  -9  -1   78.39    4.30
  -5   9   1   81.09    3.20
  -5   9  -1   76.79    3.30
  -5   9  -1   78.89    3.60
  -5  -9   1   80.49    3.70
  -5   9  -1   84.49    3.70
  -5  -9   1   76.19    3.80
  -6   9   1   31.90    2.00
  -6  -9  -1   40.00    4.10
  -6   9   1   31.60    2.00
  -6   9  -1   32.30    1.90
  -6   9  -1   32.20    2.40
  -6  -9   1   28.90    1.90
  -6  -9   1   26.50    2.30
  -6   9  -1   34.50    2.50
  -6  -9   1   27.60    2.50
   0  10   1    3.90    1.30
   0  10   1    3.10    1.60
   0 -10   1    3.20    1.20
   0 -10  -1    1.70    1.50
   0 -10  -1    4.00    1.10
   0 -10   1    3.00    1.10
   0 -10  -1    3.10    1.50
   0  10  -1    4.00    1.50
   0  10   1    5.10    1.30
   0  10  -1    3.80    1.50
   0  10  -1    1.50    1.40
   0 -10  -1    3.40    1.20
   1 -10   1   13.60    2.10
  -1 -10  -1   14.60    1.90
   1  10  -1   20.20    2.50
  -1  10   1   18.80    2.10
  -1 -10  -1   14.50    1.90
   1 -10   1   16.00    2.00
  -1 -10  -1   11.00    2.00
  -1  10   1   17.30    2.60
   1  10  -1   15.30    2.50
  -1  10   1   13.00    2.10
   1  10  -1   16.40    2.50
  -1 -10  -1   17.10    2.70
   1 -10  -1   16.30    1.80
  -1 -10   1   18.70    2.30
   1 -10  -1   13.50    1.90
   1 -10  -1   17.40    2.00
   1  10   1   20.70    2.80
   1  10   1   18.60    2.40
  -1  10  -1   17.70    2.60
   1  10   1   17.70    2.40
  -1 -10   1   16.60    2.10
  -1  10  -1   12.80    2.00
   1 -10  -1   18.60    2.50
  -1  10  -1   14.00    2.20
  -1  10  -1   19.20    2.30
  -1  10  -1   15.70    2.30
  -2 -10  -1   29.30    2.20
  -2 -10  -1   29.30    3.50
   2 -10   1   28.70    2.30
  -2  10   1   31.40    2.70
  -2  10   1   31.30    2.50
  -2 -10  -1   31.50    2.30
   2  10  -1   29.30    2.80
   2 -10   1   29.40    2.20
  -2 -10  -1   35.60    3.50
  -2  10   1   30.50    2.60
   2 -10  -1   33.40    2.30
  -2 -10   1   26.00    2.60
   2 -10  -1   35.40    2.90
  -2  10  -1   32.90    2.50
  -2  10  -1   31.70    2.40
  -2 -10   1   30.90    2.60
   2 -10  -1   29.70    2.10
  -2  10  -1   30.10    2.50
  -2  10  -1   28.60    2.80
  -2  10  -1   34.50    2.90
   2  10   1   26.40    3.20
   2 -10  -1   28.50    2.80
   3  10  -1  105.99    6.00
  -3  10   1  103.69    4.20
  -3 -10  -1  103.09    4.80
  -3 -10  -1   99.79    5.00
   3 -10   1   98.19    4.30
   3 -10   1   97.99    4.10
  -3  10   1  101.09    4.20
   3 -10  -1   40.20    2.30
   3 -10  -1   29.00    2.30
  -4 -10  -1   39.30    3.60
  -4 -10  -1   40.20    3.40
   4  10  -1   42.30    2.80
  -4  10   1   38.60    2.50
   4 -10   1   38.80    2.30
   4 -10   1   43.30    2.30
  -4 -10  -1   35.50    2.00
  -4  10   1   41.40    2.50
  -4  10   1   44.20    2.60
  -4 -10  -1   37.10    2.10
   4 -10  -1   42.40    2.60
  -4 -10   1   40.30    2.90
  -4 -10   1   40.30    2.70
  -4  10  -1   40.40    2.80
   4 -10  -1   37.00    2.60
  -4  10  -1   44.00    2.80
  -4  10  -1   42.50    2.50
  -5  10   1    6.20    0.90
  -5 -10  -1    9.60    3.10
   5 -10   1    6.90    0.90
  -5  10   1    8.10    1.40
   5 -10   1    6.20    0.90
  -5 -10   1    7.00    1.20
   5 -10  -1    5.70    1.00
  -5  10  -1    4.70    1.30
   5 -10  -1    5.50    1.00
  -5 -10   1    5.60    1.10
  -5  10  -1    9.30    1.30
  -5  10  -1    5.80    1.10
   0  11   1   19.00    2.70
   0  11   1   18.20    3.00
   0 -11  -1   17.80    1.70
   0 -11  -1   14.50    2.40
   0 -11  -1   13.90    1.80
   0  11   1   15.90    2.50
   0 -11  -1   14.40    2.20
   1 -11   1  132.59    4.70
   1  11  -1  132.89    5.00
  -1  11   1  122.59    4.80
  -1 -11  -1  129.09    5.40
   1  11  -1  129.19    5.10
  -1 -11  -1  131.19    4.20
  -1 -11  -1  139.99    5.20
   1  11  -1  127.39    5.10
  -1 -11  -1  133.69    4.10
   1 -11   1  135.59    4.70
  -1  11  -1  133.89    5.10
   1 -11  -1  131.39    4.90
  -1  11  -1  141.49    5.70
  -1 -11   1  129.19    4.80
   1 -11  -1  126.79    4.20
   1 -11  -1  123.99    4.10
   1 -11  -1  125.49    4.90
  -1 -11   1  128.59    4.90
  -1  11  -1  137.09    5.00
   2 -11   1  135.09    4.60
   2 -11   1  127.09    4.60
  -2 -11  -1  121.99    4.00
   2  11  -1  129.49    4.80
  -2 -11  -1  120.89    5.00
  -2  11   1  127.49    4.70
  -2  11   1  127.19    4.70
  -2 -11  -1  129.19    4.00
  -2  11   1  125.99    4.60
  -2 -11  -1  116.39    5.10
  -2  11  -1  118.79    4.70
  -2  11  -1  130.39    4.70
  -2 -11   1  122.59    4.80
   2 -11  -1  119.79    4.60
  -2 -11   1  127.39    4.70
  -2  11  -1  122.59    4.80
   2 -11  -1  120.49    4.50
  -3 -11  -1  127.09    4.90
   3 -11   1  117.99    4.20
  -3  11   1  123.49    4.40
  -3 -11  -1  120.59    5.00
   3 -11   1  119.09    4.20
  -3  11   1  116.19    4.30
   3  11  -1  121.49    4.40
  -3  11  -1  118.99    4.50
  -3 -11   1  118.59    4.50
   3 -11  -1  123.19    4.40
  -3  11  -1  118.69    4.20
   3 -11  -1  123.49    4.50
  -3  11  -1  116.89    4.50
  -3 -11   1  117.09    4.40
   4 -11   1  139.09    4.50
   4 -11   1  144.19    4.60
  -4  11   1  137.89    4.70
  -4  11   1  143.29    4.70
  -4 -11   1  138.59    4.80
   4 -11  -1  138.69    4.50
  -4  11  -1  136.19    4.70
  -4  11  -1  134.19    4.30
  -4  11  -1  140.99    4.80
  -4 -11   1  132.59    4.70
   4 -11  -1  136.79    4.50
   0  12   1    2.00    1.00
   0  12  -1    3.10    1.30
   0 -12   1    1.80    0.90
   0  12  -1    0.20    1.10
   0  12  -1    0.90    1.10
   0  12   1    2.10    1.00
   0 -12   1    0.70    0.80
   0 -12  -1    0.60    1.30
   0 -12  -1   -1.20    1.40
  -1  12   1    9.90    1.30
  -1 -12  -1   10.60    1.80
  -1  12   1   13.30    1.80
   1 -12   1   11.30    1.80
   1  12  -1    9.10    1.50
   1 -12   1   13.00    1.70
  -1 -12  -1   16.50    2.70
   1 -12  -1    8.70    1.40
  -1  12  -1    9.80    1.30
  -1 -12   1    8.00    1.30
  -1 -12   1   13.30    1.70
   1 -12  -1   14.90    2.30
  -1  12  -1    9.70    1.30
  -1  12  -1    8.90    1.30
  -2  12   1   10.70    1.60
  -2 -12  -1    9.20    1.90
  -2  12   1   11.00    1.60
   2 -12   1   11.80    1.50
  -2 -12  -1    8.80    1.70
   2 -12   1   12.80    1.50
  -2 -12   1   10.10    1.30
  -2  12  -1    7.90    1.30
  -2  12  -1   11.20    1.50
   2 -12  -1    6.80    1.20
  -2  12  -1   12.90    2.10
   2 -12  -1    7.60    1.20
  -2 -12   1    9.80    1.20
  -3 -12  -1  106.69    4.50
  -3  12   1   98.59    3.50
   3 -12   1  103.49    3.50
  -3  12   1   99.59    3.60
   3 -12   1  103.79    3.50
  -3 -12  -1  102.19    4.20
  -3  12  -1   95.09    3.70
  -3  12  -1  102.49    3.80
   3 -12  -1  103.29    4.10
   3 -12  -1  104.69    4.80
  -3  12  -1   96.19    3.60
  -3 -12   1   92.79    3.60
  -3 -12   1  102.69    3.70
   0 -13  -1   21.60    2.50
   0 -13  -1   15.40    1.80
   0   0  -2 1975.10   47.80
  -1   0   2  359.46    9.30
   1   0  -2  366.16    9.60
  -1   0  -2  360.36    9.30
   1   0  -2  359.06    9.70
   1   0   2  351.36    9.50
   1   0   2  344.67    9.30
  -1   0  -2  341.17    9.60
   1   0  -2  370.46   10.00
   1   0   2  357.66    9.60
  -1   0  -2  354.36    9.50
   1   0  -2  360.96    9.60
  -1   0   2  370.16    9.90
  -1   0   2  362.36    9.30
  -1   0  -2  351.96    9.30
  -2   0  -2  290.47    9.10
  -2   0   2  288.67    8.90
  -2   0   2  307.67    9.70
  -2   0   2  293.77    9.00
   2   0   2  280.17    9.20
  -2   0  -2  293.17    9.10
   2   0   2  298.17    9.00
   2   0  -2  304.17    9.30
  -2   0  -2  309.47    9.20
  -2   0   2  292.87    9.30
   2   0  -2  282.27    9.30
   2   0   2  292.57    8.60
  -2   0  -2  271.07    9.20
   2   0  -2  304.97    9.30
   2   0  -2  291.47    9.70
   3   0  -2  128.59    6.30
   3   0   2  118.99    6.70
  -3   0   2  137.49    6.90
  -3   0  -2  128.49    6.60
   3   0  -2  123.79    6.20
  -3   0  -2  134.79    6.10
  -3   0   2  133.79    6.30
   3   0  -2  125.69    7.10
   3   0  -2  124.79    6.70
  -3   0  -2  127.69    6.60
   3   0   2  138.09    5.70
   3   0   2  133.89    6.40
  -3   0   2  124.29    6.30
  -3   0  -2  127.69    6.40
  -3   0   2  127.39    6.40
   4   0  -2  269.57   11.90
   4   0  -2  287.87   12.00
  -4   0   2  268.87   13.10
   4   0  -2  271.27   13.50
   4   0   2  298.27   10.80
  -4   0   2  256.57   13.10
   4   0  -2  248.78   13.90
   4   0  -2  272.87    8.20
   5   0  -2  146.29    5.30
  -5   0   2  156.48    5.30
  -5   0   2  152.78    5.30
  -5   0  -2  133.69    5.10
   5   0   2  125.49    7.40
  -5   0   2  148.99    4.50
  -5   0   2  149.99    4.60
  -5   0   2  143.79    5.10
  -5   0  -2  148.19    5.00
  -5   0  -2  151.58    4.90
  -6   0  -2  110.49    4.60
  -6   0  -2  115.79    4.10
   6   0   2  115.09    4.60
  -6   0   2  113.69    3.80
  -6   0   2  112.89    4.40
  -6   0   2  118.39    4.70
  -6   0   2  108.79    3.80
  -6   0  -2  112.79    4.30
   6   0  -2  125.99    4.80
  -6   0   2  112.79    4.60
  -7   0   2  385.26   11.10
  -7   0   2  382.96   11.00
  -7   0  -2  378.86   10.50
  -7   0  -2  384.96   10.40
   7   0  -2  374.06   10.90
  -7   0  -2  379.96   11.00
  -7   0   2  389.06   10.60
  -8   0   2   13.30    1.70
  -8   0   2   13.30    1.60
  -8   0  -2   14.10    1.60
  -8   0   2   12.40    1.70
  -8   0  -2   14.10    1.40
  -8   0  -2   13.70    1.40
   8   0  -2   13.20    1.90
   0  -1  -2  260.47    7.00
   0   1  -2  259.57    6.90
   0  -1   2  271.77    7.00
   0  -1  -2  272.07    7.80
   0  -1  -2  262.37    6.80
   0   1  -2  265.77    7.00
   0  -1   2  272.87    7.10
   0   1  -2  274.27    7.20
   0   1   2  273.87    7.70
   0  -1  -2  265.57    7.10
   0   1  -2  273.37    7.30
   0  -1  -2  260.47    6.80
   1   1  -2  526.65   14.10
  -1  -1  -2  507.35   13.60
   1   1  -2  509.45   13.80
  -1  -1  -2  516.95   13.60
  -1   1   2  525.45   13.30
  -1   1   2  540.45   13.60
   1   1  -2  546.35   13.90
  -1  -1  -2  524.35   13.60
   1   1  -2  516.35   13.80
   1  -1   2  523.75   13.70
  -1  -1  -2  542.25   13.90
  -1   1   2  535.05   13.30
  -1   1   2  532.65   13.60
  -1   1  -2  508.05   12.90
   1   1   2  525.15   13.00
  -1  -1   2  519.75   13.40
  -1  -1   2  495.35   13.80
  -1  -1   2  539.75   14.10
   1   1   2  515.25   13.40
   1  -1  -2  526.15   13.70
   1  -1  -2  520.75   14.20
   1  -1  -2  533.75   13.90
   1  -1  -2  537.45   13.80
  -1  -1   2  531.65   13.50
   1   1   2  525.65   14.10
   1   1   2  504.55   13.60
   1  -1  -2  548.45   14.20
   1   1   2  533.65   13.00
  -2  -1  -2   24.80    2.50
   2   1  -2   25.10    2.70
  -2  -1  -2   26.80    2.60
   2   1  -2   20.60    2.40
   2  -1   2   22.30    1.20
  -2  -1  -2   24.00    2.50
   2  -1   2   24.50    2.70
  -2   1   2   28.00    2.50
   2  -1   2   25.00    2.40
  -2   1   2   26.00    2.40
  -2  -1  -2   22.30    2.10
   2   1  -2   19.60    2.40
   2   1  -2   23.00    2.30
  -2  -1   2   24.40    2.30
  -2  -1   2   22.50    2.60
  -2  -1   2   24.10    2.30
   2  -1  -2   23.40    2.90
  -2   1  -2   23.70    2.40
   2   1   2   24.40    1.90
   2   1   2   24.90    2.30
   2   1   2   23.50    2.30
   2   1   2   23.00    2.40
   2  -1  -2   23.00    2.60
  -2   1  -2   25.20    2.40
  -2  -1   2   23.90    2.20
   2  -1  -2   22.20    2.30
   2  -1  -2   22.20    2.30
   2   1   2   20.70    1.80
  -3   1   2  138.09    7.00
   3  -1   2  132.39    6.70
  -3   1   2  148.89    7.00
   3  -1   2  144.49    4.80
  -3  -1  -2  141.49    6.50
  -3  -1  -2  137.99    6.90
   3   1  -2  135.49    7.00
  -3  -1  -2  128.69    6.80
   3   1  -2  134.79    7.40
   3   1  -2  137.99    6.80
  -3  -1  -2  132.59    6.80
   3  -1   2  140.79    7.40
   3   1  -2  141.99    6.80
   3   1   2  138.09    7.10
   3   1   2  138.89    5.90
   3  -1  -2  145.79    6.80
   3  -1  -2  139.49    6.80
  -3  -1   2  145.49    6.90
  -3   1  -2  125.89    6.80
  -3  -1   2  148.29    7.50
  -3  -1   2  145.89    6.80
   3  -1  -2  141.49    7.80
  -3   1  -2  133.59    6.90
  -3  -1   2  135.99    6.80
   3   1   2  139.69    5.90
   3   1   2  129.09    6.50
   3  -1  -2  143.29    7.30
   4   1  -2   16.60    2.70
   4   1  -2   21.30    4.50
  -4   1   2   22.10    2.40
  -4   1   2   18.90    2.50
   4   1  -2   24.20    6.60
  -4   1   2   15.10    5.50
   4   1  -2   21.40    4.50
   4   1  -2   20.50    5.00
  -4  -1  -2   22.30    4.50
  -4   1   2   18.90    5.70
  -4  -1  -2   22.80    4.10
  -4   1   2   21.10    2.40
  -4  -1   2   21.70    2.40
  -4  -1   2   24.30    2.50
   4  -1  -2   12.20    6.00
   4  -1  -2   19.50    2.50
  -4   1  -2   23.70    2.70
  -4  -1   2   19.60    5.50
  -4  -1   2   15.10    2.40
   4   1   2   27.90    5.50
  -4  -1   2   16.20    3.90
  -4  -1   2   20.20    5.60
   4  -1  -2   13.20    4.90
  -4  -1   2   25.10    4.80
  -4   1  -2   19.40    2.50
  -5   1   2   11.40    1.60
   5  -1   2    7.60    1.70
  -5   1   2   11.80    1.70
  -5  -1  -2   10.20    1.50
  -5   1   2   12.50    1.60
  -5  -1  -2   10.20    1.40
   5   1  -2    8.70    1.60
  -5   1   2   10.30    1.50
  -5   1   2   16.60    2.10
  -5  -1   2   12.20    1.80
  -5  -1   2   12.00    1.70
   5  -1  -2    8.00    1.40
  -5   1  -2   12.70    1.80
  -5  -1   2   13.00    2.20
  -5  -1   2   14.80    1.80
  -5   1  -2   11.30    1.70
   5   1   2   12.20    2.00
  -5   1  -2   10.70    1.80
  -5  -1   2   12.20    2.10
  -6   1   2    5.50    1.20
  -6  -1  -2    5.20    1.20
  -6   1   2    6.50    1.20
  -6   1   2    5.30    1.30
   6   1  -2    5.50    1.50
  -6  -1  -2    5.20    1.60
  -6   1   2    4.40    1.30
  -6   1   2    4.10    1.10
  -6  -1  -2    4.60    1.10
  -6   1  -2    3.30    1.10
   6  -1  -2    4.30    1.40
  -6  -1   2    4.80    1.00
  -6   1  -2    4.60    1.30
  -6  -1   2    4.40    1.40
  -6   1  -2    5.10    1.10
   6   1   2    4.40    1.70
  -6  -1   2    2.70    1.10
  -6  -1   2    6.70    1.50
  -6  -1   2    4.30    1.30
  -7  -1  -2  198.08    6.00
  -7  -1  -2  195.08    6.20
  -7   1   2  196.68    6.60
  -7  -1  -2  190.38    6.60
  -7   1   2  195.68    6.50
  -7   1   2  200.78    6.20
   7   1  -2  201.88    6.60
  -7   1  -2  201.68    6.10
  -7  -1   2  200.08    6.60
  -7  -1   2  195.28    6.70
  -7   1  -2  185.58    6.90
   7  -1  -2  197.38    6.50
  -7   1  -2  197.88    6.50
  -7  -1   2  186.78    6.20
  -7   1  -2  192.28    7.20
  -7   1  -2  200.48    5.90
  -8   1   2    0.90    1.10
  -8  -1  -2    1.30    0.80
  -8   1   2    0.00    0.90
  -8   1   2    1.30    0.90
   8   1  -2    0.30    1.10
  -8  -1  -2    0.90    0.70
  -8  -1  -2    0.40    0.90
  -8   1  -2    1.70    0.80
  -8  -1   2   -0.10    1.00
  -8   1  -2    0.30    0.70
  -8  -1   2    0.10    1.10
  -8  -1   2   -0.20    1.00
  -8   1  -2    0.70    0.80
   0   2   2 1213.08   29.80
   0  -2  -2 1192.98   30.40
   0  -2  -2 1206.48   30.10
   0   2  -2 1196.78   30.20
   0  -2  -2 1260.77   31.00
   0   2   2 1224.68   30.90
   0  -2  -2 1237.28   30.30
   0   2   2 1224.48   29.80
   0  -2   2 1234.88   30.30
   0   2  -2 1217.48   30.40
   0  -2  -2 1216.58   30.10
   0   2  -2 1192.48   30.30
   0   2   2 1227.18   30.20
   0   2   2 1240.28   30.40
   0   2  -2 1186.78   30.60
   0  -2   2 1234.28   30.40
   1  -2   2 1339.57   33.50
   1  -2   2 1296.67   33.20
  -1  -2  -2 1319.07   33.30
  -1  -2  -2 1378.96   33.60
   1   2  -2 1337.47   33.40
  -1   2   2 1295.37   32.80
  -1   2   2 1354.56   33.20
  -1  -2  -2 1356.96   33.20
   1   2  -2 1339.67   33.50
  -1   2   2 1305.57   32.80
  -1  -2  -2 1354.16   33.20
  -1   2   2 1379.56   33.20
   1   2  -2 1262.47   33.60
   1   2  -2 1346.17   33.50
  -1  -2   2 1315.67   32.70
   1   2   2 1366.96   33.80
   1  -2  -2 1338.87   32.90
  -1  -2   2 1320.37   32.70
  -1  -2   2 1364.76   33.20
   1  -2  -2 1191.78   33.00
  -1  -2   2 1303.97   33.40
   1   2   2 1342.17   32.40
   1   2   2 1312.47   33.00
   1  -2  -2 1360.86   33.30
   1   2   2 1322.37   32.40
   1   2   2 1271.57   32.70
   2   2  -2 1283.47   33.90
  -2  -2  -2 1274.57   33.20
   2  -2   2 1240.28   32.90
  -2  -2  -2 1274.17   33.30
  -2   2   2 1342.67   33.30
   2   2  -2 1294.97   33.50
  -2  -2  -2 1303.37   33.80
   2  -2   2 1291.07   33.50
   2   2  -2 1293.87   33.50
   2  -2   2 1239.68   33.80
  -2   2   2 1275.77   32.50
   2   2  -2 1265.77   33.30
  -2   2   2 1318.07   33.30
  -2  -2  -2 1322.17   33.30
  -2   2   2 1287.87   32.60
   2  -2  -2 1316.87   33.40
   2   2   2 1247.38   33.30
   2  -2  -2 1273.27   32.60
   2  -2  -2 1117.79   33.30
   2   2   2 1300.37   32.10
  -2  -2   2 1256.47   32.30
   2   2   2 1217.78   32.30
   2   2   2 1294.37   32.10
  -2  -2   2 1338.87   33.70
  -2  -2   2 1304.97   33.10
   2   2   2 1271.97   32.80
  -2  -2   2 1248.38   32.40
  -3  -2  -2 1334.47   36.20
  -3  -2  -2 1282.77   37.70
  -3   2   2 1408.76   36.30
  -3   2   2 1385.56   36.20
   3  -2   2 1309.97   36.30
   3  -2   2 1256.07   37.00
   3   2  -2 1293.77   37.30
   3   2  -2 1282.77   37.30
   3   2  -2 1397.26   37.20
  -3  -2  -2 1484.15   36.60
  -3  -2  -2 1322.37   36.20
   3   2  -2 1335.37   36.30
  -3  -2   2 1356.96   36.30
   3  -2  -2 1267.57   37.30
  -3  -2   2 1343.97   37.00
   3   2   2 1370.16   36.40
  -3   2  -2 1372.76   37.40
   3   2   2 1411.56   35.70
   3   2   2 1419.26   37.30
   3  -2  -2 1383.16   37.60
   3  -2  -2 1343.27   38.30
  -3  -2   2 1420.56   38.10
  -3  -2   2 1374.96   36.40
  -3   2  -2 1377.76   37.40
   3   2   2 1299.17   36.80
   3   2   2 1426.76   35.80
  -4  -2  -2  320.77   14.80
  -4  -2  -2  331.57   13.90
   4   2  -2  315.57   15.70
   4   2  -2  312.07   14.20
  -4  -2  -2  310.67    9.00
   4   2  -2  312.17    9.40
  -4   2   2  313.27    9.10
  -4   2   2  311.87    9.00
   4   2  -2  318.87   14.20
  -4   2   2  316.87    9.20
   4   2  -2  365.56   19.90
  -4   2   2  344.67    9.00
  -4   2   2  351.46    8.90
  -4  -2  -2  307.37    9.20
  -4  -2   2  306.67    8.30
   4  -2  -2  311.17   16.10
  -4  -2   2  294.17    9.00
  -4   2  -2  309.07    8.90
  -4  -2   2  300.27    8.90
  -4   2  -2  312.77    8.70
   4  -2  -2  323.87   13.10
   4  -2  -2  285.77   17.40
  -4   2  -2  314.67    8.60
  -4  -2   2  333.47   15.40
   4   2   2  305.77   13.70
  -4  -2   2  308.97   13.90
  -4  -2   2  314.27    8.50
   4  -2  -2  314.67    9.00
  -5  -2  -2  384.66   11.00
  -5   2   2  401.76   10.40
  -5   2   2  384.76   11.10
  -5   2   2  407.16   10.30
   5   2  -2  405.56   11.40
  -5  -2  -2  387.06   10.80
  -5   2   2  397.66   11.10
  -5   2   2  410.96   11.00
  -5   2  -2  405.16   11.40
  -5   2  -2  401.16   10.90
  -5  -2   2  411.06   11.40
  -5  -2   2  412.36   10.80
   5  -2  -2  414.96   11.50
  -5   2  -2  416.46   11.20
  -5  -2   2  408.86   11.60
  -5  -2   2  412.76   10.70
  -5  -2   2  403.56   11.60
   5   2   2  413.36   11.50
  -6  -2  -2   86.79    3.70
  -6  -2  -2   88.29    3.60
  -6  -2  -2   88.19    4.10
  -6   2   2   91.39    3.80
  -6   2   2   91.19    3.90
  -6   2   2   89.99    3.90
   6   2  -2   87.59    4.20
  -6  -2   2   89.69    3.30
  -6  -2   2   85.69    4.20
  -6  -2   2   89.89    3.40
  -6   2  -2   93.59    3.70
  -6  -2   2   91.89    4.20
  -6  -2   2   93.69    3.90
  -6   2  -2   84.09    4.90
  -6   2  -2   92.29    4.00
   6   2   2   90.29    4.30
   6  -2  -2   90.49    4.00
  -6   2  -2   92.39    3.50
  -6   2  -2   86.49    4.80
  -7  -2  -2  138.69    4.80
  -7  -2  -2  136.39    5.20
  -7   2   2  134.69    4.70
  -7  -2  -2  147.39    4.70
   7   2  -2  133.89    5.10
  -7   2   2  134.29    5.10
  -7   2   2  135.09    5.00
  -7  -2   2  136.19    5.20
  -7   2  -2  137.19    5.00
  -7   2  -2  126.49    5.70
  -7  -2   2  141.59    4.90
  -7   2  -2  138.29    4.40
  -7   2  -2  130.39    5.60
   7  -2  -2  129.69    4.90
  -7  -2   2  140.89    5.40
  -7   2  -2  134.79    4.60
  -8   2   2   23.20    2.00
  -8  -2  -2   18.70    1.70
  -8  -2  -2   19.30    1.50
  -8   2   2   20.80    1.80
  -8  -2  -2   20.10    1.50
   8   2  -2   20.40    2.10
  -8   2   2   21.80    1.90
  -8  -2   2   18.30    1.90
  -8  -2   2   21.20    2.00
  -8   2  -2   20.70    1.60
  -8  -2   2   20.70    1.80
  -8   2  -2   21.50    1.60
  -8   2  -2   19.60    1.60
   0  -3   2 1925.91   48.10
   0  -3  -2 1906.91   48.00
   0   3  -2 1925.91   48.20
   0  -3  -2 1894.41   48.00
   0   3   2 1934.81   47.60
   0   3   2 1930.11   48.70
   0   3   2 1945.41   47.60
   0  -3  -2 1987.40   48.40
   0   3   2 1869.11   48.30
   0  -3   2 1927.91   47.70
   0  -3  -2 1940.71   48.10
   0  -3   2 2003.60   48.50
   0  -3   2 1942.41   47.70
   0  -3  -2 1984.40   49.10
   0   3  -2 1953.20   48.30
   0   3  -2 1955.30   48.80
   0   3  -2 1951.80   48.50
   0   3   2 1985.70   48.20
  -1   3   2   98.09    4.60
   1   3  -2  104.89    5.00
  -1   3   2   96.29    4.00
  -1  -3  -2   96.09    4.40
   1   3  -2  100.69    4.70
  -1  -3  -2  103.89    4.70
  -1   3   2   98.59    4.40
   1   3  -2  101.69    4.70
  -1  -3  -2  101.19    4.40
  -1   3   2  101.09    4.40
  -1  -3  -2  101.19    4.40
   1   3  -2  100.79    4.60
   1  -3   2  111.19    4.60
   1  -3   2  100.69    4.60
  -1   3   2   94.89    4.00
  -1   3  -2   98.49    4.30
   1   3   2   94.69    4.00
  -1  -3   2  105.39    4.30
  -1  -3   2   96.59    4.70
  -1   3  -2   99.89    4.30
   1  -3  -2  103.99    4.70
   1   3   2   95.39    4.80
  -1  -3   2  100.89    4.50
   1  -3  -2  105.09    4.50
  -1  -3   2  105.39    4.40
   1  -3  -2  106.19    4.60
   1   3   2   96.89    4.50
   1   3   2   94.39    4.00
  -1   3  -2  101.89    3.30
   1   3   2  102.19    5.00
   2   3  -2  674.03   19.70
   2   3  -2  682.13   19.60
  -2  -3  -2  707.13   20.20
   2   3  -2  666.33   20.10
   2   3  -2  676.53   19.70
  -2   3   2  662.13   19.40
  -2  -3  -2  681.73   19.50
  -2   3   2  683.83   18.70
  -2  -3  -2  677.93   19.40
  -2  -3  -2  667.53   19.30
  -2   3   2  657.23   19.30
   2  -3   2  702.73   19.60
  -2   3   2  687.73   18.70
   2  -3   2  696.73   19.20
   2  -3  -2  697.23   19.30
  -2  -3   2  664.83   19.00
  -2   3  -2  673.03   18.80
   2   3   2  679.63   18.70
   2   3   2  678.83   18.70
   2  -3  -2  660.13   19.50
  -2  -3   2  687.93   20.30
   2   3   2  670.63   19.00
  -2  -3   2  679.63   19.60
  -2  -3   2  668.13   19.00
   2  -3  -2  704.53   19.00
   2   3   2  657.43   19.40
  -2   3  -2  666.13   18.90
   2   3   2  671.13   20.10
  -3  -3  -2   61.79    5.40
  -3  -3  -2   46.70    6.90
   3   3  -2   61.09    5.70
   3  -3   2   54.29    5.10
   3   3  -2   65.29    5.70
   3   3  -2   51.69    6.10
   3  -3   2   57.89    7.00
  -3  -3  -2   48.50    7.00
  -3  -3  -2   53.89    5.70
  -3   3   2   60.29    4.70
  -3   3   2   47.90    6.70
  -3   3   2   58.69    4.90
  -3   3   2   51.49    6.80
   3  -3   2   67.09    7.30
   3  -3   2   54.59    4.70
   3   3  -2   61.69    6.60
   3   3   2   60.19    5.00
   3   3   2   57.19    5.90
   3  -3  -2   65.39    4.80
   3  -3  -2   58.29    8.00
   3   3   2   71.49    6.20
  -3  -3   2   60.29    6.00
   3   3   2   65.39    5.90
  -3   3  -2   50.79    7.20
   3   3   2   58.49    4.80
  -3  -3   2   58.29    6.20
  -3  -3   2   59.69    6.10
  -3   3  -2   63.79    7.20
  -3  -3   2   53.19    6.00
  -4   3   2  146.39    4.60
  -4  -3  -2  146.59   11.50
  -4   3   2  149.79    5.10
  -4   3   2  160.38    9.60
   4   3  -2  152.08    5.50
  -4   3   2  147.79    4.70
  -4   3   2  153.08    5.00
  -4  -3  -2  148.09    5.00
   4   3  -2  157.88   14.70
  -4   3   2  164.28    9.80
   4   3  -2  138.19   11.40
  -4   3   2  156.48    5.00
  -4  -3  -2  148.19    5.10
   4  -3   2  152.78   10.80
  -4  -3  -2  134.49   11.30
   4   3  -2  161.68   11.80
  -4  -3   2  152.58    5.40
   4  -3  -2  155.88    5.20
  -4  -3   2  153.58    4.70
  -4   3  -2  152.08    5.20
   4   3   2  146.59    5.70
  -4   3  -2  155.18    4.90
  -4  -3   2  151.08    4.80
   4   3   2  144.89    9.70
   4   3   2  141.59   11.70
  -4   3  -2  150.18    4.80
  -4  -3   2  136.69   12.00
  -4  -3   2  148.69    5.40
   4   3   2  147.19    9.40
  -4  -3   2  159.58   13.00
   4  -3  -2  171.68   15.50
   5   3  -2   20.20    2.60
  -5   3   2   22.40    2.00
  -5  -3  -2   19.90    2.10
  -5   3   2   18.60    2.00
  -5  -3  -2   17.60    2.10
  -5  -3   2   24.00    2.00
  -5  -3   2   23.40    2.10
   5   3   2   17.80    3.20
  -5   3  -2   23.80    1.90
  -5   3  -2   23.00    2.10
  -5  -3   2   23.90    3.60
  -5   3  -2   23.50    1.90
  -5  -3   2   25.50    3.90
  -5   3  -2   23.10    2.80
  -5   3  -2   19.30    3.70
   5  -3  -2   23.30    2.30
  -6  -3  -2    5.00    1.20
  -6  -3  -2    3.60    1.10
  -6   3   2    6.80    1.30
  -6   3   2    7.40    1.30
  -6   3   2    4.30    1.20
  -6  -3   2    4.90    1.20
   6  -3  -2    5.70    1.40
  -6   3  -2    5.20    1.90
  -6   3  -2    5.10    1.10
  -6  -3   2    6.80    1.20
  -6   3  -2    5.10    1.90
  -6   3  -2    4.70    1.30
  -6   3  -2    6.00    1.10
  -6  -3   2    5.00    1.40
  -6  -3   2    4.90    1.50
  -6  -3   2    6.10    1.60
   6   3   2    7.10    2.40
  -7  -3  -2   42.90    2.80
  -7   3   2   41.40    2.50
  -7   3   2   40.90    2.60
   7   3  -2   39.80    2.80
  -7  -3  -2   43.60    2.40
  -7   3   2   38.10    2.40
  -7  -3  -2   40.50    2.30
  -7  -3   2   39.10    2.80
  -7   3  -2   35.70    4.50
  -7  -3   2   39.70    2.60
  -7   3  -2   38.50    2.20
  -7  -3   2   40.10    2.90
  -7   3  -2   44.40    2.60
  -7   3  -2   44.10    2.20
  -7   3  -2   45.90    4.30
  -8  -3  -2   21.10    1.50
  -8  -3  -2   20.90    1.50
  -8   3   2   22.80    1.70
  -8   3   2   21.70    1.70
   8   3  -2   21.50    2.20
  -8  -3  -2   20.80    1.70
  -8   3   2   19.20    2.70
  -8   3  -2   17.50    1.60
  -8  -3   2   21.00    2.00
  -8  -3   2   25.10    1.90
  -8  -3   2   20.80    1.90
   0  -4   2 2340.37   57.59
   0   4  -2 2279.57   57.29
   0   4  -2 2287.77   57.29
   0  -4  -2 2119.89   57.19
   0  -4  -2 2316.37   57.09
   0   4   2 2273.27   56.49
   0  -4  -2 2319.77   57.09
   0   4   2 2289.77   57.59
   0  -4   2 2308.77   57.09
   0   4   2 2301.17   56.39
   0  -4  -2 2317.97   56.99
   0   4  -2 2319.57   57.59
   0   4   2 2236.78   57.09
   0   4   2 2220.58   57.49
   0   4  -2 2282.87   58.09
   1  -4   2   62.49    4.10
   1   4  -2   58.99    4.50
  -1   4   2   61.59    3.70
   1   4  -2   58.99    4.70
  -1  -4  -2   59.99    4.40
   1   4  -2   63.39    4.50
  -1  -4  -2   54.99    4.10
  -1   4   2   59.89    4.00
   1   4  -2   62.59    4.30
  -1   4   2   60.69    3.60
  -1  -4  -2   68.09    4.30
  -1  -4  -2   61.19    3.90
   1  -4   2   59.29    3.80
  -1  -4   2   62.39    4.10
  -1   4  -2   63.39    3.00
   1  -4  -2   67.19    4.10
  -1   4  -2   66.69    3.90
   1   4   2   56.19    3.70
  -1   4  -2   65.29    4.00
  -1  -4   2   68.19    4.40
  -1  -4   2   60.39    4.40
   1  -4  -2   53.19    5.40
   1  -4  -2   68.79    4.30
   1   4   2   67.29    4.70
   1   4   2   57.79    4.60
  -1  -4   2   59.59    4.10
   1   4   2   58.69    3.70
  -2  -4  -2   36.30    6.50
  -2  -4  -2   29.20    4.90
   2   4  -2   34.60    4.50
   2   4  -2   35.30    4.90
   2  -4   2   29.30    3.70
   2  -4   2   32.20    4.00
   2   4  -2   35.20    4.70
  -2   4   2   32.30    3.50
  -2   4   2   22.80    3.50
  -2  -4  -2   31.80    4.40
  -2   4   2   35.80    3.50
  -2   4   2   23.40    3.60
   2   4  -2   29.10    4.60
  -2  -4  -2   33.10    5.10
   2   4   2   28.40    3.90
   2   4   2   27.50    3.80
  -2  -4   2   35.70    5.00
   2   4   2   27.90    4.60
  -2   4  -2   30.70    3.60
   2   4   2   32.90    5.00
   2  -4  -2   25.40    4.10
   2   4   2   27.90    4.70
  -2  -4   2   24.20    4.50
  -2   4  -2   38.40    3.80
   2  -4  -2   33.50    3.80
  -2  -4   2   30.10    4.10
  -2  -4   2   29.70    4.80
   2  -4  -2   33.00    3.60
   3   4  -2  254.67   12.40
   3  -4   2  268.37   11.50
  -3  -4  -2  262.47   12.60
  -3  -4  -2  266.27   12.30
   3   4  -2  259.37   12.10
  -3   4   2  250.17    7.30
  -3   4   2  252.47   10.40
  -3   4   2  251.57    7.30
  -3   4   2  240.28   10.30
   3  -4   2  248.68   10.70
  -3   4   2  241.78   13.30
  -3   4   2  227.38   13.00
   3   4  -2  255.47   12.00
   3   4  -2  258.17   13.60
   3   4  -2  254.57    7.80
  -3   4  -2  240.38    7.10
   3  -4  -2  243.58   11.20
  -3   4  -2  260.07   10.90
  -3  -4   2  221.58   11.90
  -3   4  -2  249.88    7.00
  -3  -4   2  251.47   11.90
   3  -4  -2  224.38   13.70
   3  -4  -2  245.68   14.10
  -3  -4   2  246.98   12.10
   3   4   2  260.87   10.60
   3   4   2  248.98   12.20
  -3   4  -2  246.68   10.90
   3  -4  -2  255.17    7.60
   3  -4  -2  253.77   10.40
   3  -4  -2  266.57   11.30
  -3   4  -2  234.78    7.20
   3   4   2  270.97   10.70
  -3  -4   2  270.77   13.00
   4  -4   2   69.39   11.50
  -4   4   2   62.19    9.90
  -4  -4  -2   61.99    3.20
  -4   4   2   60.99    2.80
  -4   4   2   60.59    2.70
   4   4  -2   65.79    3.50
  -4  -4  -2   64.09    3.10
  -4   4   2   60.59    2.90
  -4   4   2   62.99    3.00
  -4   4   2   68.39   10.20
  -4   4   2   64.39    2.80
  -4  -4  -2   70.59   12.20
  -4   4  -2   63.89    3.00
   4  -4  -2   58.59   10.80
  -4  -4   2   63.59   10.10
   4  -4  -2   67.89    3.20
  -4   4  -2   63.49    2.80
   4   4   2   52.89    7.40
  -4  -4   2   61.59    3.20
  -4  -4   2   63.79    2.90
  -4  -4   2   56.49    9.50
  -4  -4   2   64.49    3.40
   4   4   2   66.89    3.90
  -4   4  -2   63.69    2.70
   4   4   2   65.09   10.20
  -4  -4   2   64.09    2.80
   5   4  -2    1.40    1.40
  -5   4   2   -0.60    1.00
  -5   4   2    0.60    1.10
  -5  -4  -2    0.40    1.00
  -5   4   2    0.50    1.00
  -5   4   2    2.00    1.30
  -5   4   2    0.20    1.30
  -5  -4  -2    0.50    1.10
   5  -4  -2    3.80    1.40
  -5  -4   2   -0.50    1.30
  -5  -4   2    0.80    1.10
  -5  -4   2    1.20    1.00
  -5   4  -2    1.30    0.90
  -5   4  -2    0.40    1.90
  -5   4  -2    0.10    1.10
  -5   4  -2    0.40    1.90
  -5   4  -2    0.40    0.90
  -5  -4   2   -0.70    1.30
  -6   4   2  242.98    7.30
  -6  -4  -2  243.98    7.30
   6   4  -2  242.68    8.00
  -6  -4  -2  240.48    7.40
  -6   4   2  239.28    7.60
  -6   4   2  237.38    7.50
  -6   4  -2  219.28    7.90
  -6   4  -2  233.58    6.90
  -6   4  -2  238.18    7.40
  -6   4  -2  231.18    7.90
  -6  -4   2  233.28    7.90
  -6   4  -2  242.48    7.10
  -6  -4   2  244.38    7.50
  -6  -4   2  244.18    7.90
  -7   4   2  107.69    4.20
  -7   4   2  118.59    4.10
   7   4  -2  109.59    4.60
  -7   4   2  113.79    4.20
  -7   4  -2  115.89    4.00
  -7  -4   2  122.39    4.70
  -7   4  -2  120.19    3.90
  -7  -4   2  120.39    4.30
  -7   4  -2  123.09    5.20
  -7  -4   2  121.59    4.80
  -7   4  -2  116.39    5.30
  -8  -4  -2   41.40    2.20
   8   4  -2   42.10    4.00
  -8   4   2   44.20    2.30
  -8   4   2   40.50    2.20
  -8   4  -2   46.00    2.20
  -8  -4   2   40.40    2.50
  -8  -4   2   43.80    2.40
   0   5  -2  140.59    6.90
   0  -5   2  165.08    7.30
   0  -5   2  149.09    7.10
   0   5  -2  139.39    7.10
   0  -5   2  142.29    6.90
   0   5  -2  143.99    7.10
   0   5   2  133.29    8.30
   0   5   2  154.08    6.70
   0  -5   2  149.39    7.30
   0   5   2  134.99    7.40
   0  -5  -2  146.69    7.50
   0  -5  -2  163.78    7.50
   0  -5  -2  170.58    7.50
   0   5   2  142.59    8.20
   0   5   2  156.78    6.80
   0  -5  -2  149.19    7.70
   0   5  -2  142.49    8.00
   0   5  -2  157.68    8.50
   1   5  -2  336.87   12.50
  -1  -5  -2  335.67   12.70
   1  -5   2  351.26   12.30
   1  -5   2  332.77   12.30
  -1   5   2  328.97   12.10
  -1  -5  -2  344.17   12.80
   1   5  -2  332.77   12.40
  -1  -5  -2  352.66   12.50
  -1  -5  -2  331.27   12.60
  -1   5   2  333.87   11.50
  -1   5   2  340.87   11.40
   1   5  -2  340.97   13.60
  -1  -5   2  365.36   13.20
  -1   5  -2  341.17   10.50
   1   5   2  328.47   12.70
   1  -5  -2  299.87   12.80
   1   5   2  358.76   11.70
   1   5   2  348.77   11.70
   1   5   2  334.17   13.30
  -1  -5   2  335.77   12.00
   1  -5  -2  349.96   12.40
  -1   5  -2  342.77   12.20
  -1   5  -2  340.87   12.10
  -1  -5   2  337.97   12.30
   1   5   2  343.17   13.10
  -1  -5   2  335.87   12.20
  -2  -5  -2  169.88    9.90
   2   5  -2  172.88   10.20
   2   5  -2  164.18    9.70
  -2   5   2  141.89   10.00
  -2   5   2  154.38   10.20
   2  -5   2  163.48    8.60
   2   5  -2  151.98    5.20
   2   5  -2  161.48    9.70
  -2   5   2  168.98    8.00
   2   5  -2  166.38    6.00
  -2  -5  -2  159.98    9.10
   2  -5   2  162.48    8.40
   2   5  -2  150.68    5.20
   2   5  -2  156.88   11.20
  -2   5   2  160.68    8.10
   2   5   2  161.58    5.40
  -2  -5   2  162.58    9.80
   2  -5  -2  162.78    8.60
  -2  -5   2  143.69    9.10
  -2  -5   2  161.08    9.50
   2   5   2  159.98   14.00
  -2  -5   2  145.99    8.90
   2   5   2  163.18    9.80
   2   5   2  167.68    5.60
   2   5   2  171.68    8.40
  -2   5  -2  157.78    8.20
  -2   5  -2  156.98    8.10
   2  -5  -2  163.38    8.30
   3   5  -2  122.79   11.40
  -3  -5  -2  121.09    4.30
  -3  -5  -2  126.69   10.90
  -3   5   2  114.69    5.10
  -3   5   2  117.59    4.10
  -3  -5  -2  120.89    4.50
   3   5  -2  127.39   11.40
  -3   5   2  124.69    9.10
  -3   5   2  124.89    4.30
   3   5  -2  114.69    4.80
  -3   5   2  117.69    4.20
   3   5  -2  111.09   13.00
  -3   5   2  121.99    8.90
  -3   5   2  123.19    4.10
   3  -5   2  110.99    9.50
  -3   5   2  119.49    4.20
  -3  -5  -2  126.29   10.70
  -3  -5   2  117.39   12.10
  -3  -5   2  138.49   11.90
  -3   5  -2  123.09    9.60
   3  -5  -2  127.59   10.00
   3   5   2  111.59    9.40
   3   5   2  128.39   11.50
   3   5   2  117.69    4.90
  -3   5  -2  121.39    4.10
   3  -5  -2  131.99    9.80
   3   5   2  119.39    9.80
  -3  -5   2  116.49    4.60
  -3   5  -2  122.89    4.40
  -3   5  -2  114.99    9.70
  -3  -5   2  118.99    4.20
  -3  -5   2  120.19    4.70
  -3   5  -2  125.19    4.20
  -4   5   2   22.50    2.70
  -4  -5  -2   23.10    2.20
  -4   5   2   22.60    2.00
  -4  -5  -2   26.80    2.30
  -4   5   2   26.80    2.20
  -4   5   2   24.30    2.20
  -4   5   2   18.00    2.20
  -4   5   2   23.90    2.00
  -4  -5   2   22.20    2.40
  -4   5  -2   23.60    2.70
  -4   5  -2   22.60    3.60
  -4   5  -2   22.90    3.60
  -4  -5   2   25.40    2.10
   4   5   2   20.60    3.20
  -4  -5   2   24.40    2.00
  -4   5  -2   19.50    2.80
  -4   5  -2   25.70    2.30
  -4  -5   2   24.80    2.50
  -5  -5  -2   24.00    2.20
  -5   5   2   23.10    2.20
   5   5  -2   24.90    2.70
  -5  -5  -2   24.40    2.30
  -5   5   2   21.60    2.10
  -5   5   2   21.70    2.10
  -5  -5   2   24.90    2.10
  -5   5  -2   24.90    1.90
  -5   5  -2   22.70    3.40
  -5   5  -2   23.30    2.20
  -5   5  -2   22.60    1.90
  -5   5  -2   19.90    3.40
  -5  -5   2   23.70    2.70
   5   5   2   23.80    3.40
  -5  -5   2   24.70    2.30
  -5  -5   2   23.00    2.70
   6   5  -2  172.48    6.20
  -6   5   2  159.58    5.40
  -6  -5  -2  160.88    5.50
  -6   5   2  162.88    5.70
  -6   5   2  167.48    5.60
  -6  -5  -2  160.68    5.40
  -6  -5   2  161.18    6.20
  -6   5  -2  167.78    5.20
  -6   5  -2  161.18    5.30
  -6  -5   2  164.88    6.10
  -6   5  -2  160.38    6.20
  -6  -5   2  169.48    5.70
  -6   5  -2  150.68    6.00
  -6   5  -2  166.68    5.70
  -7   5   2   67.29    3.00
  -7  -5  -2   71.09    3.30
  -7   5   2   68.69    3.10
  -7  -5  -2   70.39    2.80
   7   5  -2   71.09    3.30
  -7   5   2   72.09    3.10
  -7  -5  -2   71.39    2.70
  -7   5  -2   68.69    4.00
  -7   5  -2   71.79    2.70
  -7  -5   2   72.39    3.10
  -7   5  -2   70.39    4.00
  -7   5  -2   68.49    2.60
  -7   5  -2   67.99    3.10
  -7  -5   2   72.59    3.50
  -7  -5   2   65.99    3.30
  -8   5   2    2.90    0.70
  -8   5   2    2.20    0.70
  -8  -5  -2    3.70    0.90
  -8  -5   2    2.80    0.90
  -8   5  -2    3.70    0.80
  -8  -5   2    1.70    0.90
   0   6  -2   11.60    5.80
   0  -6  -2    5.40    2.30
   0  -6   2   11.50    1.80
   0   6  -2    8.20    1.50
   0  -6   2    5.00    2.90
   0   6   2   10.00    1.40
   0  -6  -2    9.80    1.40
   0   6  -2    5.50    4.50
   0   6   2    7.30    4.00
   0  -6   2   13.40    1.80
   0   6  -2    4.00    3.30
   0   6  -2   10.10    1.30
   0   6  -2    9.70    1.40
   0   6   2   11.10    1.40
   0   6   2    8.60    2.80
   0   6  -2   11.30    4.10
   0   6   2   10.10    1.70
   0  -6  -2   12.10    3.00
   0   6   2    4.70    2.60
   0   6  -2    5.20    3.30
   0  -6  -2    9.30    1.50
  -1  -6  -2  207.38    6.50
   1  -6   2  207.18   10.90
  -1   6   2  218.78   10.70
  -1   6   2  211.28    6.40
  -1   6   2  226.68    6.90
  -1   6   2  199.08    6.70
   1   6  -2  214.98   11.10
  -1  -6  -2  209.18   11.00
  -1  -6  -2  208.88    6.30
  -1   6   2  213.18    6.40
   1   6  -2  209.98   14.30
   1   6  -2  197.58   13.20
   1   6  -2  210.18    6.30
  -1  -6  -2  228.08   11.00
   1   6  -2  207.68    6.40
   1   6  -2  214.78   11.10
   1   6  -2  195.18    6.60
   1  -6   2  204.58   10.30
  -1   6   2  218.88   10.10
  -1   6   2  230.38   10.10
  -1   6  -2  222.08   11.00
  -1   6  -2  205.18    6.50
  -1   6  -2  200.18    8.40
  -1  -6   2  203.28    6.50
   1  -6  -2  232.28   10.80
   1   6   2  219.28   10.20
  -1  -6   2  206.08    6.50
  -1  -6   2  224.78   11.70
   1   6   2  213.38   10.20
  -1   6  -2  209.68    6.20
   1  -6  -2  193.08   10.10
   1   6   2  214.78    6.50
  -1   6  -2  211.38    6.30
   1   6   2  202.48   11.80
   1   6   2  217.78    6.60
  -1  -6   2  213.68   10.80
  -1   6  -2  231.78   11.20
  -2  -6  -2    9.70    1.50
   2   6  -2    8.40    1.70
  -2   6   2   12.70    4.20
  -2  -6  -2   -0.20    4.90
  -2   6   2    7.60    1.20
   2   6  -2    8.30    5.80
   2  -6   2    8.80    4.20
  -2   6   2    6.60    4.10
   2   6  -2    8.80    2.20
  -2  -6  -2    7.20    5.50
   2   6  -2    6.30    2.10
  -2   6   2    6.50    1.50
  -2   6   2    8.00    1.30
  -2  -6  -2    6.00    1.30
   2   6  -2   16.00    6.00
  -2   6   2   10.10    1.60
   2   6  -2    5.50    1.10
   2   6  -2    6.40    1.20
   2  -6   2    1.30    3.30
   2   6  -2   10.90    6.60
  -2   6  -2    6.90    1.20
  -2  -6   2    6.90    1.40
   2  -6  -2    7.20    3.80
   2   6   2    8.50    4.50
   2   6   2    9.70    2.10
  -2   6  -2   10.00    4.60
  -2   6  -2   -0.70    4.50
  -2  -6   2   14.00    6.00
  -2  -6   2    5.00    1.30
   2   6   2    8.80    6.50
  -2   6  -2    7.10    1.30
   2  -6  -2   -0.30    4.20
   2   6   2    2.70    4.80
   2   6   2    7.20    1.30
  -2   6  -2    6.50    1.20
  -2  -6   2    7.80    1.50
  -2  -6   2    5.10    1.30
  -2  -6   2    8.40    5.30
   2   6   2    6.50    1.30
  -3   6   2  261.97    7.70
  -3  -6  -2  268.27    7.60
  -3   6   2  264.77    7.60
   3  -6   2  231.58   16.90
  -3   6   2  254.57    7.60
   3   6  -2  267.27    8.30
  -3  -6  -2  269.17    7.80
  -3   6   2  262.17    8.20
  -3   6   2  238.98    7.40
   3   6   2  251.17    8.10
  -3  -6   2  267.57    8.20
  -3   6  -2  263.77    7.50
  -3  -6   2  273.97    7.50
  -3   6  -2  270.27    7.90
  -3   6  -2  259.07    8.40
  -3   6  -2  263.07    7.60
  -3  -6   2  340.67   35.30
  -3  -6   2  268.67    7.60
   3   6   2  262.47   17.20
   3   6   2  260.77   16.60
  -3  -6   2  264.37    8.30
  -3   6  -2  261.67    8.50
  -4  -6  -2  153.38    5.10
   4   6  -2  147.09    5.80
  -4  -6  -2  151.18    5.30
  -4   6   2  143.69    5.10
  -4   6   2  152.38    5.20
  -4   6   2  149.29    5.20
  -4  -6   2  144.19    4.60
  -4   6  -2  146.79    5.10
  -4  -6   2  141.49    5.50
   4   6   2  119.09    7.70
  -4   6  -2  150.38    4.90
  -4   6  -2  138.99    6.80
  -4  -6   2  142.99    5.50
  -4   6  -2  156.28    4.80
  -4  -6   2  148.19    4.70
  -5   6   2  106.09    4.20
  -5  -6  -2  108.79    4.20
  -5  -6  -2  110.89    4.30
  -5   6   2  109.99    4.40
   5   6  -2  107.59    4.80
  -5   6   2  112.19    4.40
  -5   6  -2  107.59    3.90
  -5   6  -2  111.79    4.10
  -5  -6   2  109.99    4.70
  -5   6  -2  104.39    5.10
  -5   6  -2  112.49    4.40
  -5   6  -2  100.69    5.00
  -5  -6   2  112.09    4.80
  -6   6   2  119.69    4.60
  -6   6   2  123.19    4.70
  -6  -6  -2  123.39    4.50
   6   6  -2  118.69    5.00
  -6   6   2  126.79    4.40
  -6  -6  -2  126.69    4.30
  -6   6  -2  126.59    4.20
  -6  -6   2  125.59    4.60
  -6  -6   2  123.19    5.00
  -6   6  -2  120.69    4.10
  -6  -6   2  120.29    5.10
  -6   6  -2  121.49    4.60
  -7   6   2   10.30    1.50
  -7  -6  -2   11.60    1.40
  -7   6   2   11.60    1.60
  -7  -6  -2   10.40    1.30
   7   6  -2    9.10    1.30
  -7  -6  -2   10.60    1.70
  -7   6  -2    8.50    1.90
  -7   6  -2   10.80    1.50
  -7  -6   2   10.20    1.30
  -7   6  -2   10.80    1.80
  -7  -6   2    8.10    1.30
  -7   6  -2   10.00    1.80
  -7  -6   2    9.70    1.30
  -7   6  -2   10.10    1.80
   0   7   2   76.09    9.80
   0  -7   2   85.19    3.30
   0   7   2   64.39   11.40
   0   7   2   87.29    9.90
   0   7   2   77.89    3.30
   0  -7   2   93.59   11.40
   0  -7   2  122.89   18.10
   0   7  -2   75.19    3.60
   0  -7  -2   97.49   16.90
   0  -7  -2   68.59    9.30
   0   7  -2   69.39    4.40
   0   7  -2   68.09    9.70
   0  -7  -2   82.69    3.30
   0  -7   2   84.79    3.40
   0   7  -2   78.19    4.40
   0   7  -2   78.49    3.20
   0   7   2   77.39    3.80
   0  -7   2   70.29    3.20
   0  -7   2   81.79    3.40
   0   7   2   78.89    3.40
   0   7  -2   76.59    3.30
   0  -7  -2   75.89    3.40
   1   7  -2  165.58    5.80
   1  -7   2  156.98   12.90
  -1   7   2  161.18    5.30
   1   7  -2  173.28    5.30
  -1   7   2  161.48   12.40
   1  -7   2  153.38    5.20
  -1  -7  -2  167.18    5.50
  -1   7   2  171.78    5.60
  -1   7   2  157.08   13.30
  -1   7   2  165.08   12.80
   1   7  -2  159.98    6.30
  -1  -7  -2  169.58   12.70
  -1  -7  -2  171.08    5.30
   1   7  -2  159.98   14.20
  -1   7   2  166.28    5.40
   1   7  -2  161.28    5.40
   1   7  -2  167.78    6.20
   1  -7   2  168.88    5.30
   1   7   2  185.88   12.90
  -1  -7   2  193.38   15.20
  -1  -7   2  164.48    5.50
   1  -7  -2  179.68   12.10
  -1  -7   2  167.68    5.60
  -1   7  -2  170.28    5.20
   1   7   2  162.38    5.80
   1   7   2  151.38   12.90
  -1   7  -2  168.28    5.30
  -1   7  -2  173.98    5.70
  -1   7  -2  147.19    6.00
   1  -7  -2  167.68    5.40
   1   7   2  162.78    5.50
  -1  -7   2  166.58    5.20
  -1  -7   2  171.68    5.20
   1  -7  -2  166.68    5.20
   1   7   2  162.18    5.50
  -1   7  -2  152.68    6.00
  -2   7   2   54.39    3.30
   2   7  -2   52.29    2.70
  -2   7   2   51.69    2.70
  -2  -7  -2   54.19    2.90
  -2   7   2   52.79    2.70
  -2  -7  -2   53.79    2.70
   2   7  -2   53.99    3.80
   2   7  -2   55.29    3.40
  -2   7   2   54.99    3.10
   2   7  -2   51.69    3.80
   2   7  -2   52.39    2.70
  -2  -7   2   54.69    3.00
   2   7   2   59.29    3.10
   2   7   2   59.69   13.00
  -2   7  -2   52.09    2.60
  -2  -7   2   50.49    2.70
   2   7   2   52.19    3.50
  -2   7  -2   52.79    2.50
   2   7   2   53.19    3.00
  -2  -7   2   51.39    2.90
  -2   7  -2   57.79    3.00
  -2  -7   2   50.09    2.80
  -2   7  -2   55.49    3.70
   2   7   2   52.99   12.00
  -2   7  -2   51.69    3.90
  -3   7   2    5.60    1.20
  -3   7   2    4.00    1.30
  -3  -7  -2    5.10    1.20
  -3  -7  -2    6.00    1.30
  -3   7   2    6.60    1.20
   3   7  -2    6.10    1.60
  -3   7  -2    7.40    1.20
  -3   7  -2    8.20    2.00
  -3  -7   2   10.90    1.70
  -3   7  -2   12.50    2.10
  -3   7  -2    8.80    1.50
  -3   7  -2   10.50    1.60
  -3  -7   2    9.00    1.30
  -3  -7   2   11.90    2.10
  -3  -7   2    8.40    1.60
  -4  -7  -2   51.49    2.80
  -4   7   2   49.40    2.90
   4   7  -2   53.39    3.60
  -4  -7  -2   49.60    2.90
  -4   7   2   49.10    2.80
  -4   7   2   48.40    2.70
  -4   7  -2   50.29    2.50
   4   7   2   46.40    3.80
  -4   7  -2   50.69    3.70
  -4  -7   2   46.70    3.40
  -4   7  -2   50.79    3.00
  -4   7  -2   47.00    3.70
  -4  -7   2   48.00    2.80
  -4   7  -2   50.89    2.60
  -4  -7   2   47.10    3.40
  -4  -7   2   52.79    2.60
  -5  -7  -2    5.10    1.10
  -5  -7  -2    6.80    1.20
  -5   7   2    5.20    1.40
   5   7  -2   10.20    1.90
  -5   7   2    7.10    1.30
  -5   7  -2    8.40    1.50
  -5  -7   2   10.50    1.80
  -5   7  -2   10.60    2.00
  -5   7  -2   10.30    2.10
  -5   7  -2   10.70    1.60
  -5   7  -2    9.00    1.20
  -5  -7   2    5.70    1.80
  -6  -7  -2    8.80    1.60
  -6   7   2    8.00    1.20
   6   7  -2   14.20    2.30
  -6   7   2   10.10    1.60
  -6  -7  -2    9.80    1.50
  -6  -7   2   12.30    1.70
  -6   7  -2   11.00    1.90
  -6   7  -2   10.70    1.60
  -6  -7   2   15.50    2.20
  -6   7  -2   12.40    1.60
  -6   7  -2   13.50    2.00
  -6   7  -2    8.20    1.20
  -6  -7   2   11.50    1.90
   7   7  -2   45.50    4.40
  -7  -7  -2   46.90    2.30
  -7   7   2   43.20    2.10
  -7   7   2   44.60    2.20
  -7  -7   2   49.20    2.70
  -7   7  -2   47.70    3.20
  -7   7  -2   49.60    3.40
  -7  -7   2   47.00    2.50
  -7   7  -2   46.40    2.20
   0   8  -2  299.67    8.40
   0  -8  -2  280.57    9.20
   0  -8   2  286.27    8.10
   0  -8  -2  276.57    9.10
   0   8  -2  299.57    8.90
   0   8  -2  313.27    9.10
   0   8  -2  302.47    9.20
   0  -8   2  271.47    8.60
   0  -8  -2  293.17    8.50
   0   8   2  292.27    8.60
   0  -8  -2  296.97    8.30
   0  -8   2  276.37    8.60
   0  -8   2  288.67    8.00
   0   8  -2  299.97    8.30
   0   8   2  284.27    8.60
   0   8   2  292.57    8.60
   1   8  -2    6.80    1.20
   1   8  -2    5.00    1.80
   1   8  -2    8.50    1.90
   1  -8   2    5.90    1.10
  -1  -8  -2    8.90    2.30
  -1  -8  -2    5.10    1.20
  -1   8   2    5.30    1.20
   1   8  -2    5.40    1.40
   1  -8   2    5.10    1.10
  -1  -8  -2    4.80    1.10
  -1  -8  -2    4.90    2.20
  -1   8   2    4.50    1.10
   1   8  -2    5.50    1.20
  -1  -8   2    3.90    1.20
   1  -8  -2    6.90    1.80
  -1  -8   2    4.70    1.20
   1  -8  -2    7.00    1.20
  -1   8  -2    5.00    1.20
   1  -8  -2    6.00    1.80
   1   8   2    5.00    1.30
   1   8   2    4.70    1.70
  -1   8  -2    3.40    1.70
  -1  -8   2    4.50    1.30
  -1   8  -2    6.90    1.10
   1   8   2    5.60    1.30
   1  -8  -2    6.00    1.10
  -1  -8   2    4.80    1.40
  -1   8  -2    6.20    1.50
  -1   8  -2    4.00    1.70
  -2   8   2   59.39    3.10
  -2   8   2   54.99    3.00
   2   8  -2   54.19    3.70
  -2  -8  -2   56.39    3.00
   2   8  -2   56.79    3.60
  -2   8   2   50.89    3.10
  -2  -8  -2   52.59    2.80
   2   8  -2   51.69    3.70
  -2   8  -2   58.59    2.90
  -2  -8   2   59.79    2.90
   2   8   2   52.39    3.20
  -2  -8   2   57.29    3.20
  -2   8  -2   51.89    3.70
   2  -8  -2   58.39    2.90
   2   8   2   50.19    3.70
   2   8   2   60.09    3.30
  -2   8  -2   51.89    3.60
   2  -8  -2   59.69    2.80
  -2  -8   2   57.09    3.10
  -2   8  -2   55.99    2.80
  -2   8  -2   60.19    3.30
  -2  -8   2   57.69    2.90
  -3  -8  -2  488.85   13.20
   3   8  -2  476.75   13.80
  -3   8   2  478.15   13.20
  -3   8   2  473.85   13.10
  -3   8   2  478.95   13.20
  -3  -8  -2  495.35   13.00
   3  -8  -2  471.65   12.90
  -3  -8   2  491.05   13.70
  -3   8  -2  470.45   13.50
  -3  -8   2  489.05   13.80
  -3  -8   2  485.55   12.60
   3  -8  -2  484.55   13.10
  -3  -8   2  508.55   12.50
  -3   8  -2  493.35   13.10
  -3   8  -2  487.65   13.60
  -3   8  -2  472.75   13.40
  -3   8  -2  497.55   12.90
   3   8   2  457.65   13.20
  -4  -8  -2  105.89    4.00
  -4   8   2  102.19    4.20
   4   8  -2  106.39    4.80
  -4   8   2  100.29    4.20
  -4   8   2  103.09    4.10
  -4  -8  -2  101.49    4.10
  -4   8  -2  105.79    3.80
  -4  -8   2   98.09    4.50
  -4   8  -2  107.59    4.30
   4  -8  -2   98.59    3.80
  -4  -8   2  103.29    4.70
   4  -8  -2  100.79    3.90
  -4   8  -2  105.89    3.90
  -4   8  -2   98.19    4.60
  -4   8  -2   98.59    4.50
  -5  -8  -2   12.80    1.70
  -5  -8  -2   11.30    1.60
  -5   8   2   12.20    1.70
  -5   8   2   11.50    1.60
  -5   8   2   13.20    1.90
   5   8  -2   13.60    2.70
  -5   8  -2   13.70    2.00
  -5   8  -2   15.50    2.00
   5  -8  -2   15.40    1.70
  -5  -8   2   11.50    2.20
  -5   8  -2   14.50    2.10
  -5  -8   2   10.30    1.80
   5  -8  -2   12.00    2.00
  -6   8   2    7.90    1.10
  -6   8   2    9.70    1.50
  -6  -8  -2    8.20    1.30
  -6  -8  -2    6.80    0.90
   6   8  -2    5.70    1.30
  -6  -8   2   13.00    2.10
  -6  -8   2    8.20    1.30
  -6   8  -2    4.60    1.50
  -6   8  -2    8.70    1.50
  -6  -8   2    6.50    1.30
  -6   8  -2    5.60    1.60
   0  -9   2   49.99    2.80
   0   9  -2   53.39    3.60
   0   9   2   52.39    3.10
   0  -9  -2   47.60    3.90
   0   9  -2   48.00    3.20
   0   9  -2   43.30    2.60
   0   9   2   45.00    3.40
   0   9  -2   48.00    3.50
   0   9  -2   45.00    2.70
   0  -9  -2   45.90    2.70
   0  -9  -2   44.90    2.70
   0  -9   2   46.80    2.90
   0  -9  -2   42.30    3.80
   0   9   2   50.39    3.00
  -1  -9  -2  314.07   10.20
  -1   9   2  336.97    9.80
  -1  -9  -2  322.07   10.30
  -1  -9  -2  342.77    9.70
   1   9  -2  329.77    9.60
  -1  -9  -2  337.77    9.50
   1   9  -2  342.57   10.50
  -1   9   2  340.77    9.90
   1   9  -2  350.76   10.50
   1  -9   2  338.57    9.70
   1  -9   2  334.27    9.60
   1   9  -2  339.77   10.20
  -1   9   2  337.67    9.70
   1   9  -2  347.37    9.40
  -1  -9   2  328.67    9.90
   1  -9  -2  330.77   10.10
   1   9   2  339.27   10.10
   1  -9  -2  344.77    9.60
   1   9   2  337.37   10.20
  -1   9  -2  355.06    9.60
  -1   9  -2  357.36   10.50
   1  -9  -2  329.67   10.20
   1  -9  -2  342.67    9.80
  -1   9  -2  338.27   10.20
  -1   9  -2  357.86    9.80
   1   9   2  350.76   10.10
  -1   9  -2  341.27   10.40
  -1  -9   2  334.67   10.00
   2  -9   2   20.30    2.00
   2   9  -2   20.30    2.70
  -2  -9  -2   21.10    2.00
   2  -9   2   20.20    1.90
  -2   9   2   17.50    2.10
  -2  -9  -2   17.70    2.70
  -2   9   2   21.10    2.60
  -2  -9  -2   24.30    4.00
  -2   9   2   18.90    2.20
  -2  -9  -2   21.00    2.20
  -2   9  -2   17.30    2.80
   2   9   2   21.00    2.40
  -2   9  -2   17.20    1.90
   2  -9  -2   19.10    2.10
  -2   9  -2   23.90    2.80
   2  -9  -2   19.10    2.30
   2  -9  -2   21.70    2.00
  -2  -9   2   22.50    2.40
   2  -9  -2   29.00    3.20
  -2  -9   2   19.40    2.50
  -2   9  -2   20.30    2.00
  -2   9  -2   23.00    2.40
   2   9   2   18.20    2.40
   2   9   2   18.70    2.40
  -3  -9  -2  190.88    6.00
  -3   9   2  195.98    6.40
  -3   9   2  189.38    6.30
   3   9  -2  186.98    6.80
  -3  -9  -2  186.78    7.60
  -3  -9  -2  189.28    7.50
  -3   9   2  187.98    6.20
  -3  -9  -2  192.88    6.20
  -3   9  -2  193.68    6.50
  -3   9  -2  186.08    6.80
  -3  -9   2  195.28    6.80
  -3   9  -2  188.48    6.90
  -3   9  -2  196.58    5.90
   3  -9  -2  196.28    6.10
   3  -9  -2  190.88    5.90
  -3   9  -2  200.38    6.10
  -3  -9   2  193.38    6.70
  -4   9   2   61.39    3.10
   4   9  -2   60.19    3.50
  -4   9   2   59.79    3.10
  -4  -9  -2   63.69    3.00
  -4  -9  -2   64.79    2.90
  -4   9  -2   58.19    2.70
   4  -9  -2   55.39    2.90
  -4  -9   2   60.19    3.40
  -4   9  -2   61.39    3.20
  -4  -9   2   61.09    3.30
  -4   9  -2   60.59    2.70
   4  -9  -2   55.99    3.20
  -5   9   2    0.40    0.80
  -5  -9  -2    1.40    0.80
   5   9  -2    0.80    1.20
  -5   9   2    0.70    0.80
  -5  -9  -2    0.40    0.80
  -5  -9   2    2.60    1.20
  -5   9  -2    0.20    1.50
  -5  -9   2    0.90    1.10
  -5   9  -2    2.10    1.50
  -5   9  -2    0.40    1.00
  -6   9   2   -0.30    0.70
  -6   9   2    0.80    0.80
  -6   9  -2   -0.50    0.90
  -6  -9   2    0.60    0.90
  -6   9  -2    1.90    1.70
  -6  -9   2    1.30    1.00
  -6   9  -2    2.60    1.70
   0  10  -2    0.20    1.60
   0 -10  -2    0.00    0.90
   0  10   2    0.60    1.10
   0 -10   2    0.60    1.00
   0 -10   2    1.00    1.10
   0  10  -2    3.00    1.20
   0  10  -2    1.70    1.50
   0 -10  -2    1.80    2.00
   0  10   2    1.70    1.10
   0 -10  -2    2.80    2.00
   0  10  -2    1.00    1.60
   0  10  -2    0.50    1.10
   0  10   2   -2.90    1.90
   0 -10  -2    0.20    1.00
   1  10  -2  113.39    5.10
   1  10  -2  108.39    4.70
  -1  10   2  106.49    4.30
   1 -10   2  102.19    4.20
  -1 -10  -2   98.49    5.20
  -1  10   2  106.19    4.60
   1 -10   2  101.39    4.10
  -1 -10  -2  109.29    4.00
   1  10  -2  108.49    5.10
  -1  10   2  105.69    4.30
  -1 -10  -2  105.99    5.30
  -1 -10  -2  107.69    4.10
  -1  10  -2  106.79    4.50
  -1 -10   2  114.19    4.60
  -1  10  -2  110.09    5.00
   1  10   2  108.79    4.50
  -1  10  -2  110.99    3.90
  -1  10  -2  107.59    4.00
  -1  10  -2  105.79    4.90
   1  10   2  107.29    4.50
  -1 -10   2  106.59    4.40
   1 -10  -2  101.29    4.90
   1 -10  -2  108.29    4.10
   1 -10  -2  110.99    4.90
   1 -10  -2  105.49    3.90
  -2 -10  -2  184.68    7.20
  -2 -10  -2  188.98    5.90
   2 -10   2  189.58    6.20
  -2  10   2  192.58    6.30
  -2  10   2  185.38    6.20
  -2 -10  -2  184.78    7.10
   2  10  -2  187.18    6.70
  -2  10   2  195.28    6.40
  -2 -10  -2  194.08    6.10
   2 -10   2  195.78    6.20
  -2  10  -2  182.78    6.40
  -2  10  -2  193.98    5.80
  -2 -10   2  197.58    6.50
  -2 -10   2  195.68    6.60
   2 -10  -2  185.68    6.60
   2 -10  -2  195.88    6.60
  -2  10  -2  187.18    6.70
  -2  10  -2  187.48    6.70
   2 -10  -2  191.08    5.80
   2 -10  -2  187.08    5.90
  -2  10  -2  184.08    5.80
  -3  10   2  184.78    6.40
   3 -10   2  179.78    6.10
  -3 -10  -2  146.49    7.40
  -3 -10  -2  179.08    6.60
   3 -10   2  177.48    6.20
  -3 -10  -2  156.48    7.70
  -3  10   2  170.48    7.00
   3 -10  -2  173.48    5.30
   3 -10  -2  174.58    5.50
  -3  10  -2  172.68    5.30
   3 -10  -2  181.18    6.20
  -3  10  -2  177.28    6.90
  -3  10  -2  175.48    6.20
   3 -10  -2  178.48    6.10
  -3  10  -2  171.28    6.00
  -3  10  -2  175.48    5.20
   4  10  -2   20.50    2.30
   4 -10   2   27.70    1.90
   4 -10   2   25.40    1.90
  -4  10   2   24.70    2.10
  -4 -10  -2   26.60    1.70
  -4  10   2   30.50    2.10
  -4 -10  -2   25.30    1.80
  -4  10  -2   30.40    2.10
  -4  10  -2   29.50    2.90
  -4  10  -2   24.70    2.80
   4 -10  -2   36.10    2.60
  -4 -10   2   30.40    2.30
  -4 -10   2   26.10    2.20
   4 -10  -2   24.90    2.60
  -5  10   2    8.40    1.30
   5  10  -2   11.70    1.80
   5 -10   2    9.00    1.20
  -5  10   2    9.40    1.40
   5 -10   2    8.40    1.30
   5 -10  -2    9.10    1.40
  -5  10  -2    7.50    1.60
  -5  10  -2    9.30    1.10
  -5 -10   2    9.60    1.50
   5 -10  -2   14.30    2.30
  -5 -10   2    6.20    1.10
  -5  10  -2    6.70    1.60
   0 -11  -2    8.60    1.10
   0  11  -2    5.50    1.50
   0 -11  -2    8.50    1.20
   0 -11  -2    5.60    1.80
   0 -11  -2    9.90    2.00
   0  11  -2    8.00    1.60
  -1 -11  -2   52.09    2.50
  -1  11   2   54.19    2.90
   1  11  -2   59.49    3.40
   1 -11   2   52.59    2.80
   1  11  -2   55.69    3.40
  -1  11   2   54.79    3.00
   1  11  -2   51.19    3.00
  -1 -11  -2   56.39    4.00
  -1 -11  -2   58.49    4.10
  -1 -11  -2   51.39    2.40
   1 -11   2   51.79    2.70
   1  11   2   51.29    3.90
  -1  11  -2   51.39    3.50
  -1  11  -2   51.79    3.00
  -1 -11   2   51.39    2.70
   1 -11  -2   48.90    3.70
  -1 -11   2   53.09    2.80
   1 -11  -2   52.19    2.40
  -1  11  -2   48.10    3.40
   1  11   2   51.99    3.40
   1 -11  -2   53.49    3.60
   1 -11  -2   51.89    2.40
  -2  11   2   83.79    3.60
   2  11  -2   85.39    3.70
   2 -11   2   82.59    3.40
  -2  11   2   82.79    3.50
  -2 -11  -2   81.89    3.10
  -2 -11  -2   85.09    3.00
  -2 -11  -2   73.89    4.40
  -2 -11  -2   78.49    4.60
   2 -11   2   78.99    3.30
  -2 -11   2   82.99    3.50
   2 -11  -2   82.99    3.00
  -2  11  -2   85.49    4.10
  -2  11  -2   82.19    4.00
   2 -11  -2   79.19    3.10
  -2  11  -2   85.89    3.60
   2 -11  -2   87.19    4.10
   2 -11  -2   93.29    4.20
  -2 -11   2   86.09    3.60
  -3  11   2   42.40    2.30
  -3 -11  -2   41.00    1.90
   3 -11   2   43.50    2.30
  -3 -11  -2   41.60    2.00
  -3  11   2   41.10    2.30
   3 -11   2   41.50    2.20
   3  11  -2   37.10    2.60
  -3  11  -2   42.80    3.00
  -3  11  -2   42.10    2.30
  -3 -11   2   42.10    2.50
  -3 -11   2   42.60    2.50
   3 -11  -2   46.90    2.90
  -3  11  -2   40.40    2.90
   3 -11  -2   42.80    2.90
   4 -11   2   95.49    3.30
   4 -11   2   91.59    3.20
  -4  11   2   93.89    3.50
   4  11  -2   78.79    5.20
  -4  11   2   97.39    3.40
   4 -11  -2  108.69    4.40
  -4  11  -2   92.99    3.50
   4 -11  -2  109.29    4.40
  -4  11  -2  107.19    4.40
  -4 -11   2   92.99    3.70
  -4 -11   2   95.59    3.80
  -4  11  -2   95.09    4.60
   0 -12   2   88.89    3.60
   0 -12  -2   94.59    4.60
   0 -12   2   95.89    3.60
   0  12  -2   96.29    4.00
   0 -12  -2   88.39    4.30
   0  12  -2   93.29    4.00
   0  12  -2   95.39    3.70
  -1 -12  -2   -0.10    2.50
   1 -12   2    1.40    0.80
   1  12  -2    2.40    1.20
  -1  12   2   -0.60    0.90
  -1 -12  -2    0.60    2.80
  -1  12   2    0.00    0.90
   1 -12   2    0.40    0.80
  -1 -12   2    0.20    0.80
   1 -12  -2    1.40    1.60
  -1 -12   2    1.20    0.90
  -1  12  -2    0.60    1.30
  -1  12  -2    1.80    1.10
  -1  12  -2   -0.70    1.30
   2  12  -2   28.40    2.20
   2 -12   2   27.70    1.90
  -2  12   2   24.90    1.70
   2 -12   2   27.30    1.80
  -2  12   2   26.70    1.80
  -2 -12   2   25.90    1.80
   2 -12  -2   31.40    3.80
  -2  12  -2   29.90    2.70
  -2  12  -2   26.90    2.60
   2 -12  -2   27.60    3.80
  -2  12  -2   29.00    2.00
  -2 -12   2   24.20    1.90
  -3  12   2   32.00    1.90
  -3  12   2   31.50    1.80
   3 -12   2   29.00    1.70
   3 -12  -2   36.20    2.70
  -3  12  -2   36.00    2.70
  -3 -12   2   33.10    2.00
  -3  12  -2   32.20    3.00
   3 -12  -2   31.40    2.90
  -3 -12   2   33.90    2.10
   0   0  -3   -0.20    0.70
   1   0   3  327.57    9.20
   1   0   3  328.97    8.70
  -1   0  -3  319.27    9.30
  -1   0   3  330.57    9.20
   1   0  -3  329.17    9.00
   1   0  -3  335.97    9.20
  -1   0  -3  328.07    8.70
   1   0  -3  336.67    9.40
   1   0  -3  338.77    9.00
   1   0   3  318.87    8.50
   2   0  -3   24.90    2.40
   2   0   3   23.40    1.90
   2   0  -3   22.20    2.40
  -2   0  -3   22.60    2.20
  -2   0   3   26.00    2.40
  -2   0   3   23.60    2.20
  -2   0   3   22.60    2.20
  -2   0  -3   20.90    2.30
  -2   0  -3   21.90    2.10
   2   0  -3   22.50    2.40
   2   0   3   22.30    2.40
   2   0   3   16.40    2.40
  -2   0   3   23.40    2.30
  -2   0  -3   22.30    2.40
   2   0  -3   20.80    2.80
  -3   0  -3  458.35   15.10
   3   0  -3  470.45   15.40
   3   0  -3  472.25   15.10
   3   0  -3  474.15   15.10
  -3   0   3  467.75   14.60
  -3   0   3  472.95   14.60
   3   0  -3  481.65   16.90
   3   0   3  445.86   15.10
   3   0   3  491.85   13.70
   3   0   3  467.85   14.70
  -3   0   3  472.95   15.60
  -3   0  -3  448.46   15.10
   4   0  -3  690.83   22.10
  -4   0   3  574.24   18.00
   4   0  -3  642.34   23.00
  -4   0   3  694.63   17.40
  -4   0   3  693.53   17.40
   4   0  -3  694.23   17.70
  -4   0   3  692.83   22.70
  -4   0   3  683.23   22.60
   4   0  -3  690.33   22.20
   4   0  -3  667.73   24.80
   5   0  -3  289.67    8.80
  -5   0   3  299.27    8.70
  -5   0   3  301.87    8.50
  -5   0  -3  285.57    8.50
  -5   0  -3  289.67    8.30
  -5   0  -3  278.17    8.70
  -5   0   3  294.67    8.60
  -6   0   3   60.79    3.30
   6   0  -3   57.59    3.40
  -6   0   3   58.29    3.00
  -6   0  -3   57.49    3.40
  -6   0  -3   56.99    2.80
  -6   0  -3   57.39    2.90
  -6   0   3   58.19    3.20
  -7   0  -3   44.80    2.90
   7   0  -3   45.40    3.00
  -7   0   3   44.10    2.90
  -7   0   3   47.50    2.70
  -7   0  -3   46.00    2.50
  -7   0  -3   45.50    2.60
  -7   0   3   48.50    2.90
  -8   0   3    2.20    0.90
  -8   0   3    0.40    0.90
   8   0  -3    1.90    1.10
  -8   0  -3    1.60    0.70
  -8   0  -3    2.60    0.70
   0   1   3  316.37    9.30
   0   1  -3  312.97    7.90
   0  -1  -3  304.97    7.70
   0  -1  -3  303.57    9.20
   0  -1  -3  304.47    8.00
   0  -1  -3  302.27    7.70
   0  -1  -3  305.87    7.70
   0  -1   3  301.97    8.00
   0   1  -3  317.67    8.20
   0  -1  -3  304.47    7.90
   0   1  -3  307.07    8.30
   0   1  -3  317.57    8.00
   0  -1  -3  305.67    7.70
   1   1  -3  337.97    9.80
   1  -1   3  357.56    9.80
  -1  -1  -3  340.57    9.40
  -1   1   3  361.56    8.80
   1  -1   3  331.47    9.50
  -1  -1  -3  360.36    9.70
   1   1  -3  367.96   10.10
   1   1  -3  353.86    9.80
  -1   1   3  356.96    8.80
   1   1  -3  363.56    9.90
   1  -1   3  360.66    9.60
   1  -1   3  346.07    9.40
  -1  -1  -3  348.97    9.40
  -1  -1  -3  353.36    9.40
  -1  -1  -3  351.96   10.60
   1  -1  -3  354.26    9.70
   1   1   3  343.47    9.20
   1   1   3  345.57    9.10
  -1  -1   3  364.86    8.90
   1  -1  -3  351.76    9.80
   1   1   3  344.57   10.20
  -1   1  -3  341.27    9.30
  -1  -1   3  299.47    9.50
   1  -1  -3  341.77   10.50
  -1  -1   3  355.06   10.00
   1  -1  -3  349.77    9.60
   1  -1  -3  360.36   10.10
  -1  -1   3  357.36    8.90
  -2  -1  -3   28.50    2.60
  -2   1   3   32.00    2.10
  -2   1   3   30.40    2.10
  -2  -1  -3   29.20    2.70
  -2   1   3   28.50    2.50
   2   1  -3   29.20    3.00
   2   1  -3   30.40    2.80
   2  -1   3   29.30    2.50
  -2   1   3   29.00    2.50
  -2  -1  -3   30.90    2.70
  -2  -1  -3   33.40    2.50
   2   1  -3   30.30    2.80
   2   1  -3   33.40    2.80
  -2   1  -3   30.40    2.70
  -2   1  -3   29.90    2.70
   2  -1  -3   32.10    2.80
  -2  -1   3   30.10    2.50
  -2  -1   3   33.10    2.50
   2   1   3   30.60    2.40
  -2  -1   3   33.90    2.80
   2   1   3   24.80    3.40
   2  -1  -3   31.30    3.30
  -2  -1   3   33.30    3.00
   2  -1  -3   30.20    2.80
   2  -1  -3   33.60    2.90
   2   1   3   33.10    2.60
  -3  -1  -3  663.73   19.70
   3   1  -3  667.93   20.60
  -3  -1  -3  663.13   19.70
   3  -1   3  667.23   16.60
   3   1  -3  638.34   20.40
   3   1  -3  644.24   19.90
   3   1  -3  641.64   19.70
   3  -1   3  639.04   20.00
  -3   1   3  665.73   19.00
  -3  -1  -3  620.64   23.10
   3  -1   3  608.44   19.10
  -3   1   3  664.13   19.00
  -3  -1   3  670.03   19.30
  -3  -1   3  672.53   19.30
   3  -1  -3  702.53   20.60
   3   1   3  632.04   19.80
  -3  -1   3  669.83   20.70
  -3   1  -3  644.24   20.10
   3  -1  -3  696.53   20.10
   3   1   3  655.13   19.30
   3  -1  -3  687.53   20.10
   3   1   3  638.94   19.20
  -3   1  -3  646.04   20.00
  -3  -1   3  681.63   20.20
  -4   1   3  182.48    5.70
   4   1  -3  179.18    6.20
  -4  -1  -3  191.18   10.50
  -4   1   3  176.28    5.70
  -4  -1  -3  182.58   10.70
  -4   1   3  182.48    5.80
   4   1  -3  168.88   10.60
  -4   1   3  164.38   12.20
   4   1  -3  185.38   13.90
   4   1  -3  185.08   12.10
   4   1  -3  182.18   10.90
  -4   1   3  152.78   11.90
   4  -1  -3  184.08    6.00
   4  -1  -3  157.28   12.10
  -4  -1   3  171.38   11.80
  -4  -1   3  186.08    5.70
  -4  -1   3  165.18   12.10
   4  -1  -3  173.68   10.40
  -4   1  -3  172.18    5.70
   4  -1  -3  174.58   10.40
  -4  -1   3  184.58   11.50
   4  -1  -3  174.58   14.20
  -4  -1   3  174.88   10.50
  -4  -1   3  177.78    5.70
  -4   1  -3  159.38    5.70
  -4  -1   3  173.28    5.70
  -4   1  -3  168.38    5.50
   5   1  -3  168.98    6.10
  -5   1   3  175.18    5.80
  -5  -1  -3  178.88    5.90
  -5   1   3  183.98    5.70
  -5  -1  -3  174.08    5.70
  -5   1   3  176.98    5.80
  -5   1  -3  176.88    5.70
  -5  -1   3  179.08    5.70
   5  -1  -3  168.08    5.90
  -5   1  -3  174.18    5.60
  -5   1  -3  180.28    6.00
  -5  -1   3  171.68    5.80
  -5  -1   3  175.78    5.90
  -6   1   3  262.27    7.70
  -6   1   3  262.27    8.10
  -6  -1  -3  257.37    8.20
   6   1  -3  261.07    8.30
  -6   1   3  258.97    8.00
  -6  -1  -3  261.07    7.90
  -6  -1  -3  258.37    7.70
  -6   1  -3  265.67    7.90
  -6   1  -3  263.77    7.70
  -6  -1   3  271.27    8.40
  -6  -1   3  269.47    8.30
  -6  -1   3  256.27    7.80
   6  -1  -3  249.58    8.20
  -6   1  -3  264.97    8.20
  -7  -1  -3    6.50    1.20
  -7   1   3    7.70    1.40
   7   1  -3    5.80    1.50
  -7  -1  -3    7.10    1.60
  -7   1   3    5.50    1.30
  -7  -1  -3   10.00    1.60
  -7   1   3    8.20    1.30
  -7  -1   3    7.60    1.40
  -7  -1   3    5.40    1.30
  -7  -1   3    5.70    1.30
  -7   1  -3    4.70    1.10
  -7   1  -3    9.20    1.50
  -7   1  -3    5.00    1.20
   7  -1  -3    6.70    1.40
  -8   1   3    4.00    0.90
  -8  -1  -3    3.40    0.80
   8   1  -3    2.00    1.00
  -8  -1  -3    2.80    0.90
  -8   1   3    4.50    1.00
  -8  -1  -3    4.10    0.70
  -8  -1   3    2.00    0.90
  -8   1  -3    4.20    0.80
  -8   1  -3    3.20    1.00
  -8  -1   3    3.60    0.80
  -8   1  -3    3.30    0.80
   0   2   3 7476.85  216.38
   0   2  -3 9999.00  220.48
   0  -2  -3 9843.81  218.08
   0  -2   3 7971.90  217.88
  -1   2   3 1441.66   34.80
  -1  -2  -3 1412.66   35.50
   1   2  -3 1419.76   36.00
   1   2  -3 1468.85   36.20
  -1  -2  -3 1447.86   35.90
  -1  -2  -3 1396.06   35.40
  -1   2   3 1415.56   35.00
  -1   2   3 1425.76   34.80
   1  -2   3 1452.75   35.80
   1   2  -3 1462.15   35.90
  -1  -2  -3 1416.46   35.50
  -1   2   3 1421.86   35.00
   1   2  -3 1406.16   35.90
   1  -2  -3 1397.36   35.40
  -1  -2   3 1381.66   34.90
   1  -2  -3 1473.05   36.50
   1   2   3 1423.46   35.20
   1   2   3 1473.95   36.60
  -1  -2   3 1424.76   35.70
   1  -2  -3 1434.66   35.70
  -1  -2   3 1373.76   34.90
  -1   2  -3 1398.36   34.50
  -1  -2   3 1464.45   36.20
   1   2   3 1414.86   35.40
   2  -2   3  101.19    4.50
   2   2  -3   95.19    4.90
   2   2  -3  107.09    5.00
  -2   2   3   95.59    4.50
  -2  -2  -3   88.69    4.90
  -2   2   3   99.79    4.10
  -2  -2  -3   92.39    4.80
  -2   2   3   94.79    4.50
  -2   2   3   94.59    4.00
   2   2  -3  100.69    5.20
   2  -2   3  104.49    4.70
  -2  -2  -3   86.09    4.90
  -2  -2  -3   97.69    4.70
   2  -2   3   91.09    5.10
   2   2  -3   99.69    4.90
   2  -2   3   94.09    4.80
   2   2   3  100.29    3.70
   2   2   3   96.99    5.10
   2   2   3  104.79    4.60
   2  -2  -3   95.19    5.00
   2  -2  -3  105.49    5.30
   2   2   3  104.79    3.70
  -2  -2   3   99.79    5.40
   2   2   3   93.49    4.40
  -2  -2   3   95.59    4.90
  -2  -2   3   96.89    4.50
  -2  -2   3   93.09    4.40
   2  -2  -3  100.19    5.60
  -3  -2  -3  865.21   24.00
   3  -2   3  791.32   24.00
   3   2  -3  834.12   24.20
   3  -2   3  765.82   24.60
   3   2  -3  818.62   24.20
   3   2  -3  818.62   24.80
  -3  -2  -3  836.42   24.50
  -3   2   3  828.02   23.50
  -3  -2  -3  788.42   23.90
  -3  -2  -3  786.22   23.90
  -3   2   3  849.41   22.50
  -3   2   3  844.02   22.50
   3   2  -3  839.92   24.20
  -3   2   3  834.52   23.60
   3  -2   3  769.12   22.90
   3  -2  -3  779.22   24.30
  -3  -2   3  854.51   23.30
  -3   2  -3  769.82   24.10
   3  -2  -3  875.71   24.10
   3   2   3  800.92   23.70
  -3   2  -3  768.82   24.20
   3   2   3  792.52   23.20
  -3  -2   3  784.12   23.90
  -3  -2   3  849.22   25.00
   3  -2  -3  800.52   25.40
   3   2   3  856.51   24.10
  -3  -2   3  839.62   23.10
   4   2  -3   31.30    5.50
  -4   2   3   29.20    6.70
  -4  -2  -3   31.20    5.70
  -4  -2  -3   29.70    4.90
   4   2  -3   16.90    6.40
  -4   2   3   36.70    6.40
  -4  -2  -3   26.10    2.70
   4   2  -3   25.50    5.30
   4   2  -3   28.10    2.70
  -4   2   3   26.90    2.20
  -4  -2  -3   20.00    2.60
  -4   2   3   17.30    3.90
   4   2  -3   20.90    5.80
  -4   2   3   27.80    6.80
  -4   2   3   26.80    2.10
  -4   2   3   26.90    2.50
   4  -2  -3   15.00    6.30
   4  -2  -3   23.50    8.00
  -4  -2   3   25.50    6.00
  -4  -2   3   22.60    2.20
  -4  -2   3   14.60    4.90
  -4   2  -3   22.60    2.20
   4  -2  -3   17.50    5.80
  -4   2  -3   21.20    2.40
   4  -2  -3   27.90    2.60
   4   2   3   28.10    5.50
  -4  -2   3   25.90    2.30
  -4   2  -3   24.60    2.70
  -5  -2  -3  100.09    4.20
   5   2  -3   94.99    6.20
  -5   2   3  111.69    4.00
  -5  -2  -3  102.09    4.40
  -5  -2   3  111.49    6.00
  -5  -2   3  104.49    4.20
   5  -2  -3   93.99    5.80
  -5  -2   3  109.69    6.10
  -5   2  -3   97.89    5.70
  -6  -2  -3  270.77    8.00
  -6  -2  -3  275.97    8.70
   6   2  -3  273.97    8.70
  -6   2   3  265.87    8.20
  -6  -2  -3  273.27    8.30
  -6   2   3  276.67    8.00
  -6   2   3  273.27    8.30
  -6   2  -3  276.87    8.60
  -6  -2   3  290.57    8.40
  -6   2  -3  280.67    8.30
  -6  -2   3  282.57    8.70
  -6  -2   3  281.27    8.80
   6  -2  -3  277.07    8.60
  -6   2  -3  281.37    8.10
  -7   2   3   32.30    2.30
  -7  -2  -3   27.50    2.10
   7   2  -3   27.40    2.50
  -7  -2  -3   27.00    2.00
  -7  -2  -3   32.80    2.60
  -7   2   3   27.30    2.40
  -7   2   3   30.70    2.40
   7  -2  -3   29.70    2.50
  -7   2  -3   30.20    1.90
  -7  -2   3   28.60    2.30
  -7   2  -3   28.40    2.30
  -7   2  -3   33.20    2.10
  -7  -2   3   29.10    2.50
  -7  -2   3   25.30    2.30
  -8   2   3    2.70    0.80
  -8  -2  -3    2.60    0.70
   8   2  -3    2.30    1.00
  -8  -2  -3    2.50    0.90
  -8  -2  -3    1.80    0.80
  -8   2   3    2.50    0.80
  -8   2  -3    2.60    0.70
  -8   2  -3    3.10    0.80
  -8  -2   3    2.90    0.90
  -8  -2   3    1.10    0.80
  -8   2  -3    3.20    0.90
   0  -3   3 4232.88  101.49
   0  -3  -3 4349.06  102.79
   0   3   3 4548.15  102.09
   0   3   3 4313.67  102.39
   0  -3  -3 4146.19  101.19
   0  -3  -3 4178.98  101.09
   0   3   3 4162.88  101.09
   0   3   3 4244.78  100.29
   0   3   3 4279.57  100.29
   0   3  -3 3921.61  101.79
   0   3   3 4406.26  100.29
   0   3  -3 3983.30  101.29
   0  -3  -3 4204.48  101.19
   0  -3  -3 3998.60  101.39
   0   3  -3 3953.30  101.29
   0   3   3 4264.97  100.19
   0   3  -3 4067.69  101.59
   0  -3   3 4082.99  101.49
  -1  -3  -3   52.59    3.30
  -1   3   3   58.19    3.10
   1   3  -3   55.39    3.60
  -1   3   3   56.79    3.20
  -1  -3  -3   53.39    3.30
  -1   3   3   53.89    2.70
  -1   3   3   50.79    2.70
   1   3  -3   53.89    3.70
   1  -3   3   55.09    3.30
   1   3  -3   55.79    3.60
   1   3  -3   53.29    3.80
  -1  -3  -3   53.29    3.20
  -1  -3  -3   53.29    3.40
   1  -3   3   53.19    3.70
   1  -3  -3   54.19    3.20
   1   3   3   55.89    2.60
  -1   3  -3   51.89    3.10
  -1  -3   3   52.29    3.40
   1  -3  -3   50.39    3.60
   1   3   3   53.49    3.40
  -1   3  -3   46.60    3.00
   1   3   3   51.29    4.00
   1   3   3   55.49    2.60
  -1  -3   3   51.69    3.50
   1  -3  -3   53.89    3.20
  -1  -3   3   52.19    3.00
   1   3   3   56.49    3.20
  -1  -3   3   56.49    3.00
  -2   3   3   87.49    4.30
   2   3  -3   87.89    5.50
  -2  -3  -3   84.09    5.20
  -2  -3  -3   89.99    5.00
   2  -3   3   78.19    4.60
  -2   3   3   85.19    4.20
   2  -3   3   88.59    4.80
   2   3  -3   88.39    5.10
   2   3  -3   96.59    5.60
  -2  -3  -3   85.79    5.30
   2   3  -3   91.59    5.50
  -2   3   3   89.69    5.10
  -2   3   3   82.59    5.00
  -2  -3  -3   83.09    5.30
   2   3   3   91.99    4.10
  -2  -3   3   87.29    4.80
  -2  -3   3   91.39    5.70
   2  -3  -3   85.59    4.70
   2  -3  -3   82.79    4.90
   2  -3  -3   87.79    6.10
   2   3   3   88.59    5.10
   2  -3  -3   89.79    5.20
  -2  -3   3   86.59    5.20
   2   3   3   85.49    4.80
  -2  -3   3   84.79    4.80
   2   3   3   84.89    5.40
   2   3   3   88.29    4.00
  -3   3   3  251.67   11.50
   3  -3   3  268.57   10.30
   3  -3   3  236.28   12.80
  -3   3   3  268.57   11.70
  -3  -3  -3  288.27   11.40
  -3  -3  -3  284.27   11.80
  -3  -3  -3  249.68   11.90
   3   3  -3  270.07   11.50
   3   3  -3  280.27   11.60
  -3  -3  -3  259.77   12.00
   3  -3   3  283.67   11.20
   3  -3   3  253.87   12.10
   3   3  -3  275.47   12.10
   3   3  -3  270.47   12.40
   3   3   3  278.87    9.30
   3  -3  -3  266.77   12.20
  -3  -3   3  266.67   11.00
   3  -3  -3  255.07   10.80
  -3  -3   3  269.77   11.20
  -3   3  -3  257.77   12.50
   3   3   3  247.98   11.00
   3   3   3  262.27   10.90
  -3  -3   3  256.57   11.50
   3  -3  -3  254.57   13.20
  -3  -3   3  252.27   12.00
  -3   3  -3  251.87   12.40
   3   3   3  267.17   11.40
   3   3   3  272.97    9.30
  -4  -3  -3   23.70    5.20
  -4  -3  -3   12.70    6.00
  -4  -3  -3   16.00    2.30
  -4   3   3   12.50    4.50
   4   3  -3   11.80    6.00
   4  -3   3   22.70    5.60
  -4   3   3    7.30    4.30
  -4   3   3   13.30    1.70
  -4   3   3   13.20    2.30
  -4  -3  -3   11.00    1.70
  -4   3   3   12.50    1.70
   4   3  -3   12.40    5.90
   4   3  -3   10.00    1.70
   4  -3  -3   15.90    2.20
  -4  -3   3   14.20    2.10
  -4  -3   3    8.00    1.60
  -4  -3   3   15.90    6.20
  -4  -3   3    2.20    6.10
  -4   3  -3   12.70    2.20
   4   3   3   12.10    7.00
  -4   3  -3   12.20    1.90
  -4   3  -3   11.90    1.90
  -4  -3   3   12.60    1.60
   5   3  -3   73.49    3.90
  -5   3   3   71.29    4.80
  -5  -3  -3   70.89    3.40
  -5   3   3   71.39    3.20
  -5  -3  -3   77.89    3.40
  -5   3   3   67.19    3.20
  -5  -3   3   73.49    3.60
  -5  -3   3   74.39    3.50
  -5   3  -3   74.09    3.50
  -5   3  -3   72.49    3.20
  -5  -3   3   69.89    3.60
  -5   3  -3   73.59    3.10
   5  -3  -3   73.09    3.50
  -6   3   3  521.45   14.00
   6   3  -3  514.85   14.60
  -6   3   3  521.15   13.70
  -6   3   3  534.05   14.20
  -6  -3  -3  505.25   14.10
  -6  -3  -3  503.05   13.90
  -6  -3   3  501.65   13.80
  -6  -3   3  508.25   14.30
  -6   3  -3  520.05   13.60
   6  -3  -3  537.85   14.30
  -6   3  -3  516.45   13.80
  -6   3  -3  511.55   14.10
  -6  -3   3  506.95   14.30
  -7  -3  -3   47.00    2.60
  -7   3   3   47.90    2.70
  -7  -3  -3   49.90    2.50
  -7  -3  -3   51.89    3.10
  -7   3   3   47.50    2.70
   7   3  -3   45.80    2.90
  -7   3   3   49.00    2.80
  -7   3  -3   46.70    2.40
  -7  -3   3   47.70    3.40
  -7  -3   3   47.50    3.10
  -7   3  -3   49.50    2.40
  -7  -3   3   50.59    3.00
  -7   3  -3   46.70    2.70
  -8  -3  -3   13.00    1.30
  -8   3   3   13.90    1.50
   8   3  -3   12.50    1.80
  -8   3   3   10.90    1.50
  -8  -3  -3   11.10    1.30
  -8  -3  -3   10.70    1.50
  -8  -3   3    9.70    1.20
  -8   3  -3   11.30    1.40
  -8   3  -3   10.30    1.30
  -8  -3   3   12.40    1.60
  -8   3  -3   12.40    1.30
   0  -4   3 2748.23   65.79
   0   4  -3 2607.84   65.69
   0   4   3 2642.64   65.19
   0   4   3 2621.84   64.09
   0   4   3 2670.13   65.69
   0   4  -3 2562.04   66.19
   0   4  -3 2600.44   65.49
   0  -4   3 2595.44   65.09
   0  -4  -3 2638.34   65.19
   0   4   3 2573.54   66.09
   0   4  -3 2582.64   65.49
   0  -4  -3 2603.94   65.49
   0  -4  -3 2645.74   65.19
   0   4   3 2687.03   64.09
   0  -4  -3 2513.55   64.99
  -1   4   3  170.88    7.60
   1   4  -3  181.38    7.90
  -1  -4  -3  180.08    7.50
  -1   4   3  181.18    6.50
  -1   4   3  173.98    7.10
   1  -4   3  176.28    7.20
  -1   4   3  178.28    7.10
  -1   4   3  172.78    6.40
   1   4  -3  179.88    7.80
  -1  -4  -3  184.48    7.40
  -1  -4  -3  193.18    7.80
   1  -4   3  180.78    7.40
   1   4  -3  177.18    7.70
  -1  -4  -3  177.98    7.50
   1   4  -3  181.48    8.20
  -1  -4   3  165.88    7.60
  -1  -4   3  169.18    6.70
   1   4   3  167.68    7.20
  -1   4  -3  177.38    7.20
   1   4   3  172.58    7.60
  -1  -4   3  184.58    7.40
  -1   4  -3  188.98    7.20
   1  -4  -3  178.08    8.20
   1   4   3  172.18    9.00
   1   4   3  181.18    6.40
  -1   4  -3  173.08    5.70
  -1  -4   3  175.68    6.90
   1  -4  -3  174.68    7.30
   1   4   3  181.48    6.40
   1  -4  -3  182.88    7.20
  -2  -4  -3   80.69    6.60
   2   4  -3   88.89    7.00
  -2   4   3   91.79    6.50
  -2   4   3   87.69    6.40
   2   4  -3   85.49    6.30
   2   4  -3   71.59    6.10
  -2  -4  -3   90.69    6.20
   2  -4   3   82.39    5.60
  -2  -4  -3   85.59    5.90
  -2  -4  -3   80.49    6.50
  -2   4   3   91.29    5.00
  -2   4   3   83.29    4.90
   2  -4   3   85.99    5.50
   2   4  -3   78.49    6.20
   2  -4  -3   86.99    5.50
   2   4   3   83.59    6.30
   2   4   3   81.29    4.70
  -2   4  -3   88.59    5.50
  -2  -4   3   73.49    5.60
  -2  -4   3   75.09    5.90
  -2   4  -3   84.99    5.50
  -2  -4   3   90.19    6.60
   2   4   3   85.79    6.20
   2   4   3   82.79    4.80
  -2  -4   3   78.99    5.60
   2  -4  -3   85.39    6.20
   2   4   3   82.49    6.40
   2  -4  -3   87.39    5.70
  -3   4   3   22.70    3.50
  -3   4   3   17.90    1.80
  -3   4   3   10.20    5.50
   3  -4   3   28.60    5.60
   3   4  -3   12.90    4.60
   3   4  -3   22.00    6.00
   3   4  -3   14.70    4.50
  -3  -4  -3   26.90    5.10
   3   4  -3   23.30    2.80
  -3   4   3   14.40    1.70
  -3  -4  -3   16.40    4.00
  -3   4   3   18.10    3.40
   3   4  -3   13.40    4.40
  -3   4   3   19.40    5.50
   3  -4   3    7.90    3.40
  -3   4  -3   18.90    2.40
   3  -4  -3   13.40    5.30
  -3  -4   3    7.50    4.80
  -3   4  -3   18.50    2.10
  -3  -4   3   10.50    4.90
  -3  -4   3   10.00    3.70
   3  -4  -3   17.50    3.40
  -3  -4   3   18.60    2.20
  -3  -4   3   14.60    4.10
   3   4   3   22.20    5.40
   3   4   3   15.80    3.40
  -3   4  -3   21.70    2.20
  -3   4  -3   16.60    3.70
   3  -4  -3   15.70    4.70
   3  -4  -3   20.10    4.20
  -3   4  -3   17.70    4.00
  -3  -4   3   21.10    2.30
   3   4   3   10.70    2.90
   3  -4  -3   18.80    2.40
   3  -4  -3   18.80    7.20
  -4   4   3   77.39   11.30
  -4   4   3   95.39    3.70
   4   4  -3   94.09    4.20
  -4  -4  -3   91.19    3.90
  -4  -4  -3   89.19    3.80
  -4   4   3   89.99    4.70
  -4   4   3   69.49   11.10
  -4   4   3   89.99    3.50
  -4   4   3   90.29    3.60
  -4   4  -3   90.19    3.70
  -4  -4   3   85.69    3.90
  -4  -4   3   86.79    4.10
  -4   4  -3   95.49    3.40
   4  -4  -3   89.99    3.90
  -4   4  -3   91.19    3.50
  -4  -4   3   77.49   16.30
  -4  -4   3   89.59    3.90
  -4  -4   3   87.49    3.80
  -4  -4   3   93.39    5.20
  -5   4   3  152.58    5.30
  -5   4   3  147.49    5.10
   5   4  -3  158.48    5.90
  -5   4   3  148.09    5.20
  -5  -4  -3  154.68    5.30
  -5  -4  -3  150.18    5.40
   5  -4  -3  158.28    5.70
  -5   4  -3  156.48    5.00
  -5  -4   3  162.88    5.90
  -5   4  -3  152.18    5.20
  -5  -4   3  153.68    5.70
  -5   4  -3  151.78    5.40
  -6   4   3  318.37    9.10
  -6  -4  -3  326.17    9.30
  -6  -4  -3  316.17    9.40
  -6   4   3  324.77    9.40
  -6   4   3  319.07    9.30
   6   4  -3  323.17   10.00
  -6   4  -3  320.27    9.00
  -6  -4   3  325.77    9.90
  -6   4  -3  320.77    9.10
  -6  -4   3  322.67    9.80
  -6  -4   3  311.37    9.20
  -6   4  -3  324.87    9.50
  -7   4   3    1.70    0.90
  -7  -4  -3    0.20    1.00
   7   4  -3    2.30    1.10
  -7   4   3   -0.20    1.60
  -7  -4  -3    1.60    0.80
  -7  -4  -3    1.70    0.90
  -7   4   3    0.30    0.80
  -7  -4   3    2.50    1.30
  -7   4  -3    1.40    0.70
  -7   4  -3    2.90    0.80
  -7  -4   3    1.30    1.10
  -7   4  -3    3.10    1.00
  -7  -4   3    2.70    1.10
   8   4  -3   47.20    2.40
  -8   4   3   48.50    2.20
  -8  -4  -3   48.90    2.00
  -8  -4  -3   45.10    2.20
  -8  -4  -3   48.90    1.90
  -8   4   3   46.00    2.20
  -8  -4   3   47.20    2.40
  -8  -4   3   47.40    2.50
  -8   4  -3   45.60    2.20
   0  -5   3  904.01   26.10
   0  -5   3  906.61   25.60
   0   5  -3  895.41   25.90
   0  -5  -3  889.31   25.80
   0  -5  -3  865.11   25.80
   0  -5  -3  950.70   25.70
   0   5   3  894.11   26.60
   0   5   3  952.80   24.60
   0   5  -3  883.01   26.40
   0   5  -3  889.21   27.20
   0   5  -3  892.31   26.10
   0   5   3  949.80   24.60
   0  -5  -3  879.81   25.90
  -1   5   3  129.59    6.10
  -1  -5  -3  124.59    7.20
   1   5  -3  127.49    7.60
   1   5  -3  116.19    7.60
  -1   5   3  112.49    7.10
  -1  -5  -3  127.79    8.30
  -1  -5  -3  107.29    8.20
  -1   5   3  116.39    7.30
  -1   5   3  132.69    6.20
  -1   5   3  119.09    7.30
   1  -5   3  112.09    6.50
   1   5  -3  123.79    7.80
   1   5  -3  135.29    9.10
   1  -5   3  114.89    6.80
  -1  -5  -3  127.09    7.00
   1   5   3  128.49    7.80
  -1  -5   3  112.39    7.00
   1  -5  -3  114.09    6.60
  -1   5  -3  128.09    7.10
  -1  -5   3  118.39    7.20
  -1   5  -3  123.39    5.10
   1   5   3  116.49    8.00
   1   5   3  120.89    6.10
   1   5   3  126.19    7.80
   1   5   3  130.39    6.20
   1  -5  -3  126.09    6.70
  -1   5  -3  130.39    7.00
  -1  -5   3  121.19    7.50
  -1  -5   3  123.79    7.30
   2  -5   3    4.20    2.80
  -2  -5  -3   -2.10    3.10
   2  -5   3   -4.20    3.00
  -2   5   3    9.60    4.90
   2   5  -3   -0.70    4.00
  -2   5   3    3.60    2.60
   2   5  -3    1.10    3.80
  -2   5   3    5.90    2.60
  -2   5   3    2.50    1.10
   2   5  -3    2.40    1.30
  -2   5   3    1.20    1.40
   2   5  -3    0.70    5.50
  -2   5   3    0.80    1.10
  -2  -5  -3    2.30    3.60
  -2   5   3    8.30    4.80
   2   5  -3    0.60    1.80
   2   5  -3    2.90    1.20
  -2  -5   3    5.30    4.60
   2   5   3   -2.00    2.70
   2  -5  -3   -4.90    5.00
   2   5   3    2.50    1.10
  -2  -5   3    1.20    5.80
   2   5   3    0.70    1.10
  -2  -5   3    0.90    1.20
   2   5   3   -1.40    2.60
  -2   5  -3   -1.80    3.10
   2   5   3    5.40    4.70
  -2   5  -3    2.00    1.30
  -2  -5   3   -3.90    3.20
  -2   5  -3    2.10    1.40
   2  -5  -3    2.80    2.80
  -2  -5   3   -2.30    4.40
  -2  -5   3    1.60    1.10
   2  -5  -3    1.90    2.70
  -2   5  -3   -1.70    3.20
  -2   5  -3    0.70    1.30
  -3   5   3   55.89    2.60
   3   5  -3   35.90    7.10
   3  -5   3   58.99    9.10
  -3  -5  -3   60.39    3.20
  -3  -5  -3   49.20    9.90
  -3   5   3   53.99    8.20
  -3   5   3   60.09    2.70
  -3   5   3   48.70    8.10
  -3  -5  -3   56.79    3.10
  -3  -5  -3   46.30    6.80
  -3   5   3   55.59    3.40
   3   5  -3   58.29    3.40
  -3   5   3   47.80    3.10
   3   5  -3   63.69   11.40
  -3  -5   3   48.30    3.40
   3  -5  -3   54.69    8.60
  -3   5  -3   59.09    2.80
   3   5   3   59.69    7.70
  -3  -5   3   55.19    9.00
  -3   5  -3   62.79    8.70
  -3  -5   3   58.29    3.00
   3   5   3   63.79    7.90
   3  -5  -3   56.29    9.50
  -3   5  -3   58.69    2.90
  -3   5  -3   53.29    2.70
  -3   5  -3   49.99    9.00
  -3  -5   3   59.29    3.10
  -3  -5   3   55.69    3.50
  -4  -5  -3   15.10    3.00
  -4   5   3   15.20    1.80
  -4  -5  -3   11.70    2.70
  -4   5   3   19.60    2.30
  -4   5   3   14.20    2.30
  -4   5   3   14.50    1.80
  -4   5  -3   15.90    1.80
  -4   5  -3   14.80    1.80
  -4   5  -3   14.90    2.60
   5   5  -3   49.80    3.40
  -5  -5  -3   53.69    3.00
  -5   5   3   55.79    2.90
  -5   5   3   57.39    3.00
  -5   5   3   49.70    3.00
  -5  -5  -3   55.39    3.10
  -5   5  -3   54.89    2.70
  -5   5  -3   49.40    2.90
  -5  -5   3   54.19    3.40
  -5   5  -3   50.09    2.60
  -5  -5   3   49.40    3.30
  -6   5   3   39.00    2.50
   6   5  -3   41.70    3.30
  -6  -5  -3   42.10    2.60
  -6  -5  -3   41.70    2.50
  -6   5   3   44.00    2.90
  -6   5   3   41.80    2.50
  -6  -5   3   41.20    2.80
  -6   5  -3   39.80    2.30
  -6   5  -3   37.10    2.30
  -6   5  -3   42.50    2.60
  -6  -5   3   39.60    2.80
  -6  -5   3   41.40    2.90
  -7  -5  -3   57.49    2.40
  -7  -5  -3   51.99    2.50
  -7   5   3   53.29    2.60
  -7   5   3   54.49    2.70
   7   5  -3   58.19    3.00
  -7  -5  -3   55.89    3.00
  -7  -5   3   55.49    3.00
  -7  -5   3   55.99    2.80
  -7   5  -3   55.39    2.30
  -7  -5   3   50.29    2.80
  -7   5  -3   55.49    2.70
  -7   5  -3   53.39    2.30
  -8  -5  -3   13.50    1.30
   8   5  -3    9.00    1.50
  -8   5   3   13.30    1.30
  -8   5   3   11.20    1.20
  -8  -5   3    9.70    1.40
  -8  -5   3   11.30    1.60
  -8   5  -3   11.70    1.30
   0   6  -3  550.84   21.90
   0   6  -3  545.85   21.10
   0   6   3  559.44   14.40
   0  -6   3  557.14   14.20
   0  -6   3  557.14   14.30
   0   6   3  564.44   14.90
   0   6  -3  519.95   14.30
   0  -6   3  553.54   18.90
   0   6  -3  544.95   14.70
   0   6   3  559.04   19.90
   0   6  -3  534.45   14.20
   0  -6  -3  561.34   18.70
   0   6   3  495.25   20.80
   0   6  -3  572.94   19.40
   0  -6  -3  581.74   19.20
   0   6   3  552.64   14.30
   0   6  -3  572.14   19.50
   0  -6   3  563.44   19.40
   0   6   3  490.35   19.00
  -1  -6  -3   77.69    3.60
   1   6  -3   79.59    3.40
  -1   6   3   80.29    6.80
   1   6  -3  102.29    9.30
  -1   6   3   74.49    3.60
  -1   6   3   91.09    8.90
  -1   6   3   74.59    3.10
  -1  -6  -3   78.69    8.20
  -1   6   3   78.39   10.70
   1   6  -3   73.59    8.90
  -1  -6  -3   83.39    8.40
   1   6  -3   82.19    3.80
   1   6  -3   72.09   12.60
   1  -6   3   94.49    7.80
   1   6  -3   78.19    3.40
  -1   6   3   97.79    7.00
  -1   6   3   94.19   10.20
  -1   6   3   77.29    3.10
  -1  -6  -3   76.29    3.50
   1  -6  -3   79.49    7.10
  -1   6  -3   78.59    3.20
  -1  -6   3   80.39    3.30
   1   6   3   92.59    9.00
  -1   6  -3   79.19    3.50
  -1   6  -3   78.29    5.20
  -1  -6   3   77.79    8.80
  -1   6  -3   78.89    3.30
  -1  -6   3   85.99    9.60
   1   6   3   78.09   10.10
  -1   6  -3   86.79    8.30
   1   6   3   81.79    3.40
  -1   6  -3   88.59    8.60
  -1  -6   3   78.19    3.40
  -1  -6   3   74.39    8.70
   1  -6  -3   75.69    6.90
   1   6   3   76.09    3.30
   2   6  -3  531.15   22.50
  -2   6   3  535.25   18.60
  -2  -6  -3  527.05   21.10
   2   6  -3  525.25   14.70
  -2  -6  -3  561.24   22.70
  -2   6   3  530.05   14.00
  -2   6   3  532.65   14.00
  -2   6   3  536.85   14.10
   2   6  -3  543.45   15.60
  -2   6   3  529.05   14.60
  -2  -6  -3  525.65   14.30
  -2  -6  -3  534.45   14.10
   2   6  -3  532.85   14.10
   2  -6   3  544.85   20.70
   2   6  -3  539.05   14.30
  -2   6   3  554.04   18.70
   2   6  -3  526.15   22.60
   2   6  -3  544.05   15.50
  -2  -6   3  568.84   14.60
   2   6   3  550.74   18.60
  -2   6  -3  553.34   14.10
  -2  -6   3  519.35   22.60
   2   6   3  555.44   14.50
   2   6   3  551.14   14.50
  -2   6  -3  503.85   19.90
  -2   6  -3  520.95   19.90
   2  -6  -3  564.34   20.10
   2  -6  -3  539.15   20.70
  -2   6  -3  548.95   14.30
  -2  -6   3  569.74   14.60
  -2   6  -3  535.75   14.40
   2   6   3  549.15   18.90
  -3   6   3  225.28    7.40
  -3  -6  -3  226.68    7.10
  -3   6   3  229.38    6.90
  -3  -6  -3  230.78    6.90
  -3   6   3  231.18    6.90
   3   6  -3  221.68    7.50
  -3   6   3  209.98   23.90
  -3   6   3  226.38    6.80
  -3   6  -3  241.28    6.90
  -3   6  -3  224.18    7.10
  -3  -6   3  229.28    7.30
  -3  -6   3  220.48   25.70
  -3   6  -3  234.78    6.70
  -3  -6   3  231.58    7.40
  -4  -6  -3  111.59    4.40
  -4   6   3   97.99    3.90
  -4   6   3   97.29    4.70
  -4   6   3   99.69    4.00
  -4  -6  -3  108.49    4.20
  -4   6   3   99.39    4.00
   4   6  -3   91.69    4.60
  -4  -6   3   96.79    4.20
  -4  -6   3   95.49    4.30
  -4   6  -3  100.19    3.80
  -4   6  -3   99.89    3.70
  -4   6  -3   93.79    4.00
  -5  -6  -3  163.88    5.60
  -5   6   3  164.28    5.60
   5   6  -3  164.38    6.30
  -5   6   3  162.48    5.40
  -5  -6  -3  158.78    5.70
  -5   6   3  163.88    5.60
  -5  -6   3  162.08    6.00
  -5   6  -3  159.88    5.60
  -5  -6   3  159.38    5.90
  -5   6  -3  158.08    5.20
  -5   6  -3  165.28    5.30
  -6   6   3    4.30    1.10
  -6  -6  -3    5.20    1.20
  -6  -6  -3    5.80    1.10
  -6   6   3    6.30    1.10
   6   6  -3    6.20    1.60
  -6  -6   3    4.10    1.40
  -6   6  -3    3.50    0.90
  -6   6  -3    6.30    1.40
  -6   6  -3    3.10    0.80
  -6  -6   3    7.70    1.50
  -7  -6  -3    0.40    1.00
  -7  -6  -3    0.90    0.80
  -7  -6  -3    0.00    0.70
  -7   6   3    2.40    0.80
  -7   6   3    1.60    0.80
   7   6  -3    0.20    1.10
  -7   6  -3    1.70    0.80
  -7   6  -3   -0.20    0.80
  -7  -6   3   -0.50    0.90
  -7  -6   3    1.40    0.90
  -7   6  -3    0.10    0.80
   0  -7  -3  185.38    5.80
   0  -7   3  198.88    5.90
   0   7   3  176.38    6.40
   0   7  -3  192.28    6.00
   0   7   3  190.18    6.00
   0  -7  -3  192.78    6.00
   0   7  -3  189.78    7.30
   0  -7   3  196.08   15.00
   0   7   3  158.68   12.60
   0   7  -3  188.98    5.80
   0   7   3  184.48    5.90
   0   7  -3  179.58    7.80
   0   7  -3  191.58    6.30
   0  -7   3  198.68    5.90
   0   7   3  194.28    6.50
   0   7   3  188.58   12.70
   1  -7   3   29.10    7.30
   1   7  -3   29.20    9.40
  -1  -7  -3   23.00    2.30
  -1   7   3   25.70    2.00
  -1   7   3   36.40    9.90
   1   7  -3   21.80    2.50
   1   7  -3   25.50    2.10
  -1   7   3   24.80    2.00
  -1   7   3   23.70    3.10
  -1  -7  -3   25.10    2.20
   1   7  -3   26.00    4.10
   1   7  -3   25.00    2.10
  -1   7   3   23.80    2.60
   1   7  -3   26.40    4.20
   1   7   3   25.60    2.10
  -1  -7   3   26.40    8.90
   1   7   3   26.10    2.00
  -1   7  -3   26.60    2.10
  -1  -7   3   25.40    2.10
  -1  -7   3   28.40    2.10
  -1   7  -3   29.20    2.40
  -1   7  -3   25.80    2.10
   1   7   3   27.00    3.00
  -2  -7  -3   96.29    5.70
  -2  -7  -3   94.59    5.40
  -2   7   3  121.79    4.40
   2   7  -3  108.19    5.40
   2   7  -3  116.89    5.50
  -2  -7   3  126.49    5.10
  -2  -7   3  108.79    5.00
  -3  -7  -3  262.27    8.00
  -3   7   3  260.97    7.80
  -3   7   3  262.77    7.90
  -3  -7  -3  262.17    7.80
  -3   7   3  265.97    7.80
  -3   7   3  252.97    8.40
   3   7  -3  254.27    8.50
  -3   7  -3  251.17    7.90
  -3   7  -3  255.97    7.60
  -3  -7   3  264.97    8.20
  -3  -7   3  260.27    8.10
  -3   7  -3  257.47    7.50
  -4  -7  -3   42.50    2.70
  -4   7   3   38.00    2.90
   4   7  -3   39.80    3.30
  -4  -7  -3   44.20    2.90
  -4   7   3   44.00    2.70
  -4   7   3   42.80    2.60
  -4   7  -3   37.30    2.30
  -4  -7   3   40.20    3.10
  -4  -7   3   41.10    3.00
  -4   7  -3   38.00    2.30
  -4   7  -3   40.70    2.70
  -5   7   3   33.10    2.30
  -5  -7  -3   35.40    2.40
  -5   7   3   37.50    2.40
  -5   7   3   27.70    3.00
  -5  -7  -3   36.30    2.50
   5   7  -3   34.00    3.10
  -5  -7   3   34.70    2.90
  -5   7  -3   37.80    2.30
  -5   7  -3   36.50    2.20
  -5   7  -3   32.80    2.50
  -5  -7   3   37.30    2.90
  -6  -7  -3    9.00    1.40
  -6  -7  -3   10.00    1.60
  -6   7   3   11.00    1.60
  -6   7   3    9.70    1.50
   6   7  -3    9.10    1.60
  -6   7  -3    9.90    1.40
  -6   7  -3   10.50    1.40
  -6  -7   3   12.50    2.10
  -6  -7   3    7.70    1.30
  -6  -7   3    7.10    1.20
  -6   7  -3   12.40    1.70
   6  -7  -3    8.70    1.10
   6  -7  -3    8.00    1.10
  -7   7   3   24.40    1.60
  -7  -7  -3   26.30    1.80
  -7  -7  -3   23.10    1.40
  -7  -7  -3   24.90    1.50
   7   7  -3   26.90    2.20
  -7   7   3   24.00    1.70
  -7   7  -3   23.50    1.70
  -7  -7   3   27.00    2.00
  -7  -7   3   23.40    1.90
   0  -8   3    5.30    1.10
   0  -8  -3    6.90    1.30
   0   8  -3    3.50    2.10
   0   8  -3    7.00    1.30
   0   8  -3    9.30    1.70
   0   8   3    6.80    1.20
   0   8  -3    6.30    1.20
   0  -8  -3    7.90    1.40
   0   8   3    5.10    1.20
   0  -8   3    6.10    1.10
   0   8   3    4.00    2.10
   0   8  -3    9.40    2.20
   1  -8   3   19.40    1.90
   1   8  -3   21.60    2.10
  -1  -8  -3   20.90    2.10
  -1   8   3   20.30    3.20
  -1  -8  -3   21.10    2.20
   1   8  -3   23.30    2.60
  -1   8   3   19.00    1.80
   1   8  -3   23.80    3.80
   1   8  -3   16.70    2.10
  -1   8   3   21.20    2.00
   1   8  -3   22.60    3.80
   1  -8   3   17.20    1.90
  -1   8  -3   17.90    2.50
  -1  -8   3   20.30    2.00
   1   8   3   24.50    2.30
  -1  -8   3   18.90    2.10
  -1   8  -3   20.20    2.40
   1  -8  -3   21.30    2.10
   1  -8  -3   21.70    2.00
  -1   8  -3   17.60    2.60
  -1   8  -3   21.90    2.00
  -1   8  -3   19.60    2.00
  -2   8   3  126.89    5.00
   2   8  -3  132.59    5.50
  -2   8   3  134.69    4.80
   2   8  -3  130.09    4.90
  -2   8   3  133.89    4.80
  -2  -8  -3  137.29    5.00
   2   8  -3  137.99    4.80
  -2  -8  -3  139.19    4.80
  -2   8  -3  139.09    4.70
  -2   8  -3  136.19    4.80
   2   8   3  139.19    5.20
   2  -8  -3  134.29    4.90
  -2   8  -3  139.19    6.00
  -2  -8   3  129.59    4.90
  -2   8  -3  136.09    5.10
  -2  -8   3  132.39    5.00
  -2   8  -3  117.99    5.80
   2   8   3  132.69    5.10
   2  -8  -3  134.69    4.70
  -3   8   3  473.95   12.70
  -3  -8  -3  449.56   12.50
   3   8  -3  450.75   13.30
  -3   8   3  458.35   12.60
  -3  -8  -3  452.75   12.70
  -3   8   3  459.65   12.40
  -3   8  -3  453.45   12.50
  -3  -8   3  476.05   13.10
  -3   8  -3  468.65   12.40
  -3  -8   3  467.25   13.00
  -3   8  -3  481.75   13.00
  -3   8  -3  439.16   13.10
  -3   8  -3  433.66   13.00
  -4  -8  -3   66.49    3.20
   4   8  -3   59.79    3.70
  -4  -8  -3   67.19    3.30
  -4   8   3   64.19    3.20
  -4   8   3   60.99    3.60
  -4   8   3   66.69    3.30
  -4  -8   3   59.39    3.40
  -4   8  -3   48.90    4.10
  -4   8  -3   63.19    2.80
  -4   8  -3   67.49    3.00
   4  -8  -3   58.89    2.90
   4  -8  -3   64.89    3.10
  -4  -8   3   63.69    3.50
  -4   8  -3   64.09    3.30
  -4   8  -3   63.89    4.40
  -5   8  -3    3.20    3.40
  -5   8  -3    1.90    1.10
  -5   8  -3   -1.20    3.10
   5  -8  -3    0.90    0.90
   5  -8  -3    0.60    0.90
  -5   8  -3    0.80    1.50
  -6   8   3    1.40    0.70
  -6   8   3    2.60    0.70
  -6  -8  -3    1.70    0.80
  -6  -8  -3    1.70    0.70
   6   8  -3    2.60    1.20
  -6   8  -3    1.10    0.90
  -6  -8   3    3.20    1.00
  -6   8  -3    2.50    0.90
  -6   8  -3    2.00    1.00
  -6  -8   3    1.80    0.90
   0   9   3  138.89    5.10
   0   9  -3  137.29    4.90
   0  -9  -3  139.09    5.00
   0   9  -3  145.49    6.10
   0   9  -3  144.69    6.30
   0   9   3  143.89    5.20
   0  -9   3  145.49    5.20
   0   9  -3  139.69    5.00
   0   9  -3  151.78    5.60
   0  -9  -3  137.89    4.90
   0  -9   3  147.69    5.10
   1   9  -3  203.98    7.20
   1   9  -3  202.98    7.50
   1  -9   3  203.88    6.60
   1   9  -3  209.18    6.40
  -1   9   3  206.38    6.80
   1   9  -3  210.78    7.60
  -1  -9  -3  208.78    6.70
  -1  -9  -3  208.98    6.50
  -1   9   3  203.48    6.70
   1  -9   3  206.28    6.50
   1   9  -3  207.38    6.60
   1  -9  -3  210.98    6.40
  -1   9  -3  201.98    6.50
  -1   9  -3  205.68    7.60
  -1   9  -3  199.88    6.30
   1  -9  -3  209.68    6.60
  -1  -9   3  203.18    6.70
  -1  -9   3  204.98    6.80
  -1   9  -3  205.38    7.60
   1   9   3  210.28    6.80
   1   9   3  203.88    6.90
  -1   9  -3  197.08    6.80
  -2   9   3   24.10    2.20
   2  -9   3   20.20    2.00
   2  -9   3   23.40    2.10
  -2  -9  -3   19.20    2.10
  -2  -9  -3   19.80    2.00
  -2   9   3   25.20    2.20
   2   9  -3   23.00    2.80
  -2   9  -3   19.90    2.30
   2   9   3   21.50    2.40
  -2   9  -3   22.10    3.50
  -2   9  -3   16.90    2.50
   2  -9  -3   25.90    2.10
  -2   9  -3   18.30    2.00
  -2   9  -3   23.10    2.00
   2  -9  -3   21.30    2.00
  -2  -9   3   26.40    2.40
  -2  -9   3   20.20    2.20
   2   9   3   23.40    2.40
   3   9  -3  244.68    8.20
  -3  -9  -3  251.47    7.50
  -3  -9  -3  250.97    7.60
  -3   9   3  241.68    7.60
  -3   9   3  245.38    7.60
  -3   9  -3  239.08    7.20
  -3   9  -3  234.98    8.30
  -3   9  -3  249.08    7.80
  -3   9  -3  241.38    7.30
   3  -9  -3  248.48    7.40
   3  -9  -3  253.27    7.20
  -3  -9   3  246.38    7.80
  -3   9  -3  231.48    8.20
  -3  -9   3  244.88    7.90
   4   9  -3   87.99    4.30
  -4   9   3   85.09    3.60
  -4  -9  -3   87.99    3.40
  -4   9   3   82.99    3.60
  -4  -9  -3   86.49    3.60
  -4   9  -3   83.09    3.80
  -4   9  -3   95.19    4.60
  -4   9  -3   95.79    4.80
  -4   9  -3   89.49    4.60
  -4  -9   3   79.79    4.10
  -4  -9   3   84.49    4.10
  -4   9  -3   88.69    4.50
   5   9  -3   -1.10    1.20
  -5  -9  -3    0.10    0.80
  -5   9   3    1.80    0.90
  -5   9   3    0.70    0.90
  -5  -9  -3   -0.70    0.80
  -5  -9   3   -1.50    1.00
  -5   9  -3    0.10    0.90
  -5   9  -3    0.00    0.90
   5  -9  -3    2.30    1.10
   5  -9  -3    1.60    1.10
  -5  -9   3    2.60    1.10
  -5   9  -3   -0.20    1.00
  -6   9   3    9.50    1.30
  -6   9   3    8.70    1.30
  -6  -9  -3    7.90    1.10
  -6  -9  -3   14.50    2.50
   6   9  -3   10.80    1.60
  -6   9  -3    9.00    1.40
  -6  -9   3   12.00    1.50
  -6  -9   3   10.80    1.70
   0 -10  -3  199.78    6.20
   0  10  -3  195.98    6.80
   0  10   3  194.08    6.60
   0 -10   3  190.98    6.30
   0  10  -3  207.38    7.40
   0 -10  -3  196.98    6.30
   0  10  -3  200.08    6.30
   0  10  -3  199.88    6.10
   0  10   3  195.18    6.50
   0 -10   3  189.48    6.40
   0  10  -3  196.48    7.40
   1  10  -3   90.59    4.40
   1 -10   3   96.19    3.90
  -1  10   3   88.29    3.90
   1  10  -3   96.09    5.00
  -1 -10  -3   90.39    3.60
  -1  10   3   89.09    3.80
   1  10  -3   85.19    4.90
   1 -10   3   91.19    3.80
  -1 -10  -3   91.79    3.80
   1 -10  -3   89.19    3.60
  -1  10  -3   95.09    5.10
   1 -10  -3   87.79    3.70
  -1 -10   3   88.99    3.90
  -1 -10   3   91.29    3.90
  -1  10  -3   92.19    4.90
   1  10   3   93.49    4.00
  -1  10  -3   86.79    3.50
   1  10   3   87.99    4.00
  -1  10  -3   88.59    3.70
  -1  10  -3   94.99    4.20
  -2 -10  -3   22.50    2.10
  -2  10   3   21.90    2.20
   2 -10   3   21.60    2.00
   2 -10   3   26.10    2.10
  -2 -10  -3   23.10    2.00
  -2  10   3   26.20    2.20
   2  10  -3   16.90    2.60
  -2  10  -3   22.90    3.70
  -2  10  -3   22.00    2.30
  -2  10  -3   21.60    1.90
   2 -10  -3   24.30    2.00
  -2 -10   3   23.20    2.30
  -2 -10   3   21.50    2.30
  -2  10  -3   34.20    3.60
   2 -10  -3   25.00    2.10
  -2  10  -3   23.30    2.00
  -3 -10  -3   66.99    3.90
  -3  10   3   68.59    4.30
   3 -10   3   73.69    3.80
   3 -10   3   71.29    3.80
  -3 -10  -3   70.39    3.80
   3  10  -3   77.79    4.80
  -3 -10   3   60.59    3.20
   3 -10  -3   67.29    4.20
   3 -10  -3   70.29    2.90
  -3  10  -3   66.59    2.90
  -3  10  -3   66.29    4.20
   3 -10  -3   69.79    2.80
  -3 -10   3   60.79    3.40
  -3  10  -3   68.19    2.80
  -3  10  -3   73.69    4.30
   3 -10  -3   73.69    4.20
  -4  10   3   13.60    1.60
   4  10  -3   12.70    2.00
  -4 -10  -3   14.30    1.40
   4 -10   3   13.90    1.50
  -4 -10  -3   15.00    1.50
   4 -10   3   12.40    1.40
  -4  10   3   14.70    1.60
   4 -10  -3   13.40    2.00
  -4  10  -3   11.90    1.70
  -4 -10   3   11.40    1.70
  -4  10  -3   20.50    3.50
  -4  10  -3   15.50    2.10
   4 -10  -3   12.10    1.60
   4 -10  -3    8.40    1.00
  -4  10  -3   10.10    1.70
  -4  10  -3   14.40    1.70
  -4 -10   3    9.20    1.30
   4 -10  -3   14.80    2.00
  -5  10   3   33.80    1.90
  -5 -10  -3   34.70    2.00
   5  10  -3   32.20    2.30
  -5  10   3   37.20    1.90
   5 -10   3   35.50    1.80
  -5 -10  -3   37.90    1.80
   5 -10   3   37.20    1.80
   5 -10  -3   42.80    3.20
   5 -10  -3   40.60    3.00
  -5  10  -3   35.90    2.00
  -5 -10   3   34.90    2.10
  -5 -10   3   34.80    2.20
   0 -11  -3   47.10    2.30
   0  11  -3   47.60    3.90
   0 -11   3   44.60    2.40
   0  11  -3   45.70    3.90
   0  11   3   47.90    2.70
   0  11  -3   47.60    3.00
   0  11   3   45.30    2.60
   0 -11  -3   46.30    2.40
   0 -11   3   43.70    2.40
   1  11  -3   77.29    3.60
  -1 -11  -3   70.69    2.90
   1 -11   3   70.99    3.10
   1 -11   3   68.29    3.00
  -1 -11  -3   69.49    2.90
  -1  11   3   71.99    3.10
  -1  11   3   69.59    3.10
  -1  11  -3   71.59    2.90
  -1  11  -3   73.29    3.00
  -1 -11   3   70.79    3.10
  -1  11  -3   71.99    4.20
   1  11   3   79.49    3.40
   1 -11  -3   74.29    3.10
   1 -11  -3   76.09    2.90
  -1  11  -3   80.99    4.20
   1  11   3   75.79    3.40
  -1 -11   3   72.79    3.20
  -1  11  -3   71.09    3.40
   2 -11   3   35.90    2.10
   2 -11   3   40.20    2.20
  -2  11   3   37.90    2.30
  -2  11   3   39.60    2.40
  -2 -11  -3   38.40    2.00
  -2 -11  -3   41.90    2.20
   2  11  -3   41.40    2.70
  -2  11  -3   38.20    2.30
  -2 -11   3   42.40    2.40
  -2  11  -3   38.60    2.40
  -2 -11   3   39.00    2.40
  -2  11  -3   42.00    3.50
   2 -11  -3   41.40    2.00
  -2  11  -3   37.20    3.60
   2 -11  -3   38.60    2.10
  -2  11  -3   38.80    2.20
   3  11  -3   31.30    2.30
  -3 -11  -3   29.10    1.60
   3 -11   3   29.40    1.80
   3 -11   3   29.20    1.90
  -3 -11  -3   28.90    1.70
  -3  11   3   28.20    1.90
  -3  11   3   26.50    1.90
  -3  11  -3   28.10    3.40
  -3 -11   3   27.80    2.10
   3 -11  -3   29.20    1.80
  -3  11  -3   28.00    3.50
  -3 -11   3   28.40    2.00
  -3  11  -3   23.40    1.90
   3 -11  -3   28.10    1.90
  -4 -11  -3   27.00    2.30
   4 -11   3   26.50    1.60
  -4  11   3   28.30    1.80
  -4  11   3   29.50    1.80
  -4 -11  -3   28.60    2.30
   4 -11   3   27.10    1.60
   4  11  -3   25.40    2.20
  -4 -11   3   29.30    3.10
  -4 -11   3   28.30    1.90
  -4 -11   3   27.40    2.00
  -4  11  -3   27.30    1.80
   0 -12   3   59.19    2.60
   0  12  -3   67.19    3.00
   0 -12   3   59.89    2.70
   0 -12  -3   60.29    2.30
   0  12   3   60.09    2.80
   0 -12  -3   59.39    2.40
   0  12   3   60.19    2.80
   1 -12   3   60.39    2.70
  -1  12   3   55.79    2.60
  -1 -12  -3   61.59    2.30
   1  12  -3   57.39    2.90
   1 -12   3   62.09    2.60
  -1 -12  -3   60.69    2.40
  -1  12   3   59.19    2.60
  -1  12  -3   66.49    3.70
   1 -12  -3   57.49    2.30
  -1  12  -3   56.89    2.80
   1 -12  -3   60.19    2.40
  -1 -12   3   61.39    2.80
  -1  12  -3   70.79    3.70
  -1 -12   3   57.79    2.70
  -2  12   3   11.10    1.40
  -2  12   3   11.60    1.30
  -2 -12  -3    8.50    1.50
   2 -12   3   11.10    1.30
   2 -12   3   10.40    1.30
   2  12  -3   12.00    1.90
  -2 -12   3   10.80    1.60
  -2 -12   3   12.40    1.50
  -2  12  -3   10.70    1.50
  -2  12  -3    9.40    2.00
  -2  12  -3    7.90    2.00
   3  12  -3   23.30    2.20
   3 -12   3   22.50    1.40
  -3  12   3   22.60    1.50
  -3  12   3   24.30    1.60
   3 -12   3   24.20    1.50
  -3  12  -3   26.90    1.80
  -3 -12   3   26.10    1.80
  -3 -12   3   24.10    1.70
   0   0  -4  148.09    5.50
   1   0  -4   10.20    1.30
   1   0  -4   10.30    1.30
  -1   0  -4   14.70    1.80
   1   0  -4   11.80    1.30
   1   0  -4   11.70    1.50
  -2   0   4  303.67    8.30
  -2   0   4  308.17    8.30
   2   0   4  281.27    9.30
   2   0   4  300.27    8.80
   2   0   4  291.97    9.10
   2   0  -4  310.97   10.30
   2   0  -4  299.67    9.80
   2   0  -4  306.37    9.80
   2   0  -4  308.47    9.80
  -2   0  -4  280.07    9.20
  -2   0  -4  289.57    9.30
   3   0  -4  401.96   13.70
   3   0   4  391.16   11.70
   3   0   4  377.56   13.20
  -3   0   4  371.96   12.00
   3   0  -4  392.96   15.00
  -3   0  -4  391.66   13.40
  -3   0   4  378.36   12.10
  -3   0  -4  390.16   13.40
   3   0  -4  373.06   15.10
   3   0   4  361.96   12.40
   3   0  -4  366.06   14.00
   4   0  -4   84.89   13.00
   4   0  -4  101.99    9.40
  -4   0   4   91.09    3.60
   4   0  -4   98.29    9.40
   4   0  -4   88.49    4.10
  -4   0   4   88.99   10.50
  -4   0   4   87.79    3.50
  -4   0   4   78.69   10.20
  -5   0  -4  134.09    5.10
  -5   0  -4  145.69    5.10
  -5   0  -4  143.89    5.00
  -5   0   4  141.39    4.90
  -6   0   4  134.79    5.00
  -6   0  -4  128.59    4.90
  -6   0   4  132.49    4.90
   6   0  -4  137.79    5.30
  -6   0  -4  129.29    4.70
  -6   0  -4  131.39    5.20
  -6   0   4  136.79    4.80
  -7   0   4   44.00    2.60
   7   0  -4   46.50    3.00
  -7   0  -4   47.80    2.60
  -7   0  -4   48.60    2.90
  -7   0   4   44.60    2.60
  -7   0  -4   47.40    2.50
  -8   0   4    4.20    0.90
   8   0  -4    3.70    1.00
  -8   0  -4    3.00    0.70
  -8   0   4    3.50    0.80
  -8   0  -4    4.10    0.90
  -8   0  -4    3.40    0.80
   0   1  -4   21.00    1.30
   0  -1  -4   23.90    1.00
   0  -1   4   22.80    1.10
   0  -1   4   22.10    1.30
   0  -1  -4   23.20    1.10
   0  -1  -4   23.70    2.30
   0  -1  -4   22.80    0.90
   0  -1  -4   22.70    0.90
   0   1  -4   23.40    1.40
   0   1  -4   23.70    1.20
   0   1  -4   21.90    1.20
   0  -1  -4   24.30    0.90
   0  -1  -4   22.10    1.10
   1   1  -4  109.39    4.10
   1   1  -4  112.29    4.10
  -1  -1  -4  105.69    4.90
   1  -1   4  111.69    3.60
  -1  -1  -4  113.69    3.70
   1  -1   4  108.69    3.40
  -1  -1  -4  109.69    3.80
  -1  -1  -4  107.99    3.60
  -1  -1  -4  107.19    3.60
   1  -1   4  108.59    3.80
   1  -1   4  105.59    3.50
   1   1  -4  117.59    4.30
   1   1  -4  114.09    4.20
   1  -1  -4  112.79    4.40
   1  -1  -4  112.09    4.00
   1   1   4  108.49    3.00
   1  -1  -4  109.59    4.00
  -1   1  -4  108.19    4.10
   1  -1  -4  109.19    4.10
  -1  -1   4   98.89    3.90
   1  -1  -4  110.49    5.20
  -1  -1   4  107.59    4.20
   1   1   4  107.09    3.30
   1   1   4  107.79    4.70
  -2   1   4  215.38    6.30
   2  -1   4  209.38    7.50
   2  -1   4  214.98    6.80
  -2  -1  -4  204.78    7.40
   2   1  -4  207.98    7.70
  -2  -1  -4  206.58    7.30
  -2  -1  -4  200.58    7.30
  -2   1   4  219.98    6.10
  -2   1   4  216.78    6.10
   2   1  -4  204.58    8.00
  -2  -1  -4  211.38    7.20
   2   1  -4  210.88    7.70
   2  -1   4  198.78    7.00
   2   1  -4  204.88    7.70
  -2   1   4  215.88    6.30
   2  -1  -4  212.18    7.80
  -2  -1   4  210.38    6.40
   2  -1  -4  213.38    7.80
  -2  -1   4  221.08    8.10
  -2   1  -4  205.08    7.40
   2   1   4  211.58    7.70
   2  -1  -4  204.68    8.10
  -2   1  -4  213.38    7.50
   2   1   4  206.68    7.00
  -2  -1   4  202.68    7.60
   2  -1  -4  218.08    7.80
   2   1   4  209.28    6.70
  -2  -1   4  214.28    6.50
  -3   1   4  738.13   21.00
  -3  -1  -4  793.62   22.50
   3   1  -4  771.42   22.70
   3   1  -4  773.62   22.70
   3  -1   4  742.23   22.60
  -3   1   4  739.43   20.30
   3   1  -4  761.32   22.60
   3   1  -4  749.13   23.80
   3  -1   4  736.23   21.70
  -3   1   4  741.53   21.00
  -3  -1  -4  747.73   22.40
  -3   1   4  748.43   20.30
  -3  -1  -4  783.12   21.90
  -3  -1  -4  744.33   22.40
   3  -1  -4  720.93   22.20
  -3  -1   4  781.12   23.30
  -3  -1   4  781.72   22.60
  -3   1  -4  782.82   22.90
   3   1   4  744.93   21.70
   3  -1  -4  769.22   23.00
   3  -1  -4  776.22   23.90
   3   1   4  755.42   21.40
   3   1   4  751.72   22.00
   3  -1  -4  716.63   22.20
  -3   1  -4  767.12   22.80
  -4  -1  -4  156.88    5.70
  -4   1   4  161.28    5.20
   4   1  -4  158.88   11.10
  -4   1   4  157.78    8.70
  -4   1   4  169.48    8.60
   4   1  -4  162.88   11.00
   4   1  -4  146.99   14.20
  -4   1   4  143.89   11.90
  -4  -1  -4  149.59    5.70
  -4   1   4  142.29   12.20
   4   1  -4  156.78    5.70
  -4   1   4  162.08    5.10
  -4   1  -4  156.28    5.70
  -4   1  -4  158.18    5.80
  -4  -1   4  165.78    5.30
  -4  -1   4  167.58    5.40
   4  -1  -4  155.78    5.80
  -4  -1   4  166.88    5.50
  -4   1  -4  154.38    5.50
   4  -1  -4  164.38   10.50
   4  -1  -4  138.19   15.90
  -4  -1   4  168.08   11.80
  -4  -1   4  154.38   11.90
   4   1   4  166.88    9.50
   4  -1  -4  152.68   10.30
  -4  -1   4  184.68   11.90
  -5  -1  -4  126.09    4.60
  -5   1   4  126.09    4.50
  -5  -1  -4  122.39    4.90
  -5   1   4  118.59    4.60
   5   1  -4  115.69    5.00
  -5   1   4  121.09    4.70
  -5  -1   4  130.39    4.70
   5  -1  -4  113.79    5.60
  -5  -1   4  127.79    4.70
  -5  -1   4  121.09    4.70
  -5   1  -4  118.19    4.90
  -5   1  -4  127.99    5.10
  -5   1  -4  106.19    5.90
  -6   1   4    6.00    1.60
  -6  -1  -4    4.00    1.40
  -6  -1  -4    5.20    1.30
  -6   1   4    4.10    1.20
   6   1  -4    4.00    1.50
  -6  -1  -4    4.80    1.20
  -6   1   4    3.90    1.20
  -6  -1   4    5.10    1.40
  -6   1  -4    5.30    1.20
   6  -1  -4    3.90    1.30
  -6  -1   4    2.40    1.20
  -6   1  -4    4.10    1.30
  -6   1  -4    4.80    1.10
  -6  -1   4    2.90    1.20
  -7   1   4   29.20    2.30
  -7  -1  -4   26.50    2.00
  -7  -1  -4   27.90    2.10
  -7   1   4   23.40    2.10
  -7  -1  -4   26.50    2.40
   7   1  -4   21.90    2.40
  -7   1  -4   26.30    2.00
  -7   1  -4   25.20    2.30
  -7  -1   4   23.60    2.10
  -7   1  -4   22.80    2.00
  -7  -1   4   25.30    2.20
   7  -1  -4   25.50    2.30
  -8   1   4   11.40    1.40
  -8   1   4   13.10    1.50
   8   1  -4   11.60    1.70
  -8  -1  -4   12.00    1.30
  -8  -1  -4   11.80    1.50
  -8  -1  -4   12.50    1.30
  -8  -1   4   10.40    1.50
  -8   1  -4   12.60    1.30
  -8   1  -4   11.80    1.30
  -8   1  -4   12.30    1.50
  -8  -1   4   10.80    1.40
   8  -1  -4    9.00    1.20
   0  -2   4 1167.98   28.60
   0  -2  -4 1090.89   28.20
   0   2  -4 1150.48   28.60
   0   2   4 1164.18   30.20
   0  -2  -4 1158.58   30.30
   0   2  -4 1133.89   28.50
   0  -2  -4 1086.99   28.30
   0   2  -4 1167.58   28.90
   0   2  -4 1139.29   28.80
   0  -2   4 1132.59   28.30
   0  -2  -4 1125.59   28.20
   0  -2  -4 1114.39   28.20
  -1  -2  -4  119.19    4.30
  -1  -2  -4  115.29    4.40
  -1  -2  -4  109.39    4.20
   1   2  -4  115.59    4.70
   1   2  -4  110.89    4.70
   1   2  -4  112.19    4.80
   1   2  -4  110.69    4.50
  -1  -2  -4  106.69    4.20
   1  -2   4  108.69    4.30
   1  -2   4  115.49    4.20
   1  -2  -4  110.69    5.40
   1  -2  -4  115.89    4.50
   1  -2  -4  110.09    4.20
  -1  -2   4  111.89    4.50
  -1  -2   4  107.59    4.70
  -1   2  -4  112.99    4.00
   1   2   4   99.99    4.30
   1   2   4  109.79    4.00
   1   2   4  107.39    5.20
   2  -2   4  870.11   24.40
  -2   2   4  886.21   22.70
   2  -2   4  886.81   23.40
  -2  -2  -4  794.62   26.70
   2  -2   4  886.51   23.80
  -2  -2  -4  905.71   23.90
   2   2  -4  904.31   24.80
  -2   2   4  911.11   22.40
   2   2  -4  895.51   24.50
   2   2  -4  885.51   24.50
   2  -2   4  860.81   23.80
  -2  -2  -4  916.31   24.30
  -2   2   4  906.51   22.40
   2   2  -4  892.41   24.30
  -2   2   4  886.01   22.70
   2   2   4  877.71   23.70
   2   2   4  904.31   25.10
  -2  -2   4  896.11   23.10
   2  -2  -4  901.61   24.80
   2  -2  -4  888.31   25.40
  -2  -2   4  876.01   25.00
   2   2   4  892.71   23.40
   2  -2  -4  926.11   25.50
  -2  -2   4  905.01   23.10
   3  -2   4   17.30    4.10
   3  -2   4   24.40    4.30
   3   2  -4   14.90    3.30
  -3   2   4   13.20    3.30
  -3   2   4   13.80    3.00
  -3  -2  -4   23.10    4.20
   3   2  -4   24.10    3.60
  -3  -2  -4   27.00    4.50
  -3   2   4   21.10    3.30
   3   2  -4   21.30    3.50
  -3  -2  -4   15.90    3.80
   3  -2   4   22.50    3.80
  -3  -2  -4   28.40    4.80
  -3   2   4   26.40    3.40
   3   2  -4   17.10    3.30
  -3   2  -4   20.70    4.30
   3  -2  -4   26.20    5.00
  -3   2  -4   22.30    4.50
   3   2   4   14.20    2.80
  -3  -2   4   28.30    4.80
   3  -2  -4   18.50    3.80
  -3  -2   4   20.90    3.30
  -3  -2   4   32.00    4.90
   3   2   4   30.10    4.80
   3   2   4   21.80    3.50
   3  -2  -4   26.00    4.50
  -4   2   4  158.28    6.50
  -4   2   4  166.68    5.40
  -4  -2  -4  167.08   11.50
  -4   2   4  160.78    5.50
   4   2  -4  174.28   11.90
  -4   2   4  169.88    5.30
   4   2  -4  147.09   16.30
  -4  -2  -4  157.58    5.80
  -4   2   4  154.78    9.20
  -4  -2  -4  163.08    5.80
  -4  -2  -4  171.68   11.70
   4   2  -4  189.88   12.30
   4   2  -4  172.88    5.90
  -4   2   4  179.18    9.40
  -4  -2   4  162.98    5.30
  -4   2  -4  155.48    5.40
  -4  -2   4  166.58    5.50
   4  -2  -4  172.98    5.80
   4  -2  -4  134.29   20.20
  -4   2  -4  152.58    5.30
  -4  -2   4  165.68   13.30
  -4   2  -4  166.68    5.80
   4   2   4  157.38   11.40
  -4  -2   4  151.58    5.50
  -5  -2  -4   59.69    3.20
  -5   2   4   60.19    3.20
  -5   2   4   61.69    3.00
  -5  -2  -4   57.39    3.10
   5   2  -4   68.79    3.70
  -5   2   4   61.99    3.00
  -5   2  -4   62.49    3.40
  -5   2  -4   58.49    3.00
  -5  -2   4   60.89    3.20
  -5   2  -4   60.29    3.00
   5  -2  -4   58.39    3.30
  -5  -2   4   61.29    3.10
  -5  -2   4   65.39    3.20
  -6   2   4  246.88    7.40
  -6   2   4  251.87    7.70
   6   2  -4  240.08    8.10
  -6  -2  -4  252.57    7.80
  -6   2   4  256.37    7.80
  -6  -2  -4  250.77    7.60
  -6  -2  -4  241.98    8.10
  -6   2  -4  249.78    7.80
  -6   2  -4  244.48    7.30
  -6  -2   4  245.38    7.90
  -6  -2   4  257.97    7.90
   6  -2  -4  243.48    7.90
  -6  -2   4  254.07    7.50
  -6   2  -4  243.68    7.50
   7   2  -4   54.79    3.20
  -7   2   4   59.39    3.00
  -7  -2  -4   62.29    3.40
  -7  -2  -4   62.19    2.80
  -7  -2  -4   57.99    2.90
  -7   2   4   60.09    2.90
  -7   2  -4   61.59    3.10
   7  -2  -4   65.99    3.30
  -7  -2   4   65.89    3.30
  -7  -2   4   67.89    3.30
  -7   2  -4   62.19    2.90
  -7   2  -4   62.09    2.70
  -8   2   4   23.30    1.80
  -8  -2  -4   23.40    1.70
  -8  -2  -4   23.20    1.50
   8   2  -4   23.90    1.80
  -8   2   4   22.80    1.70
  -8  -2  -4   23.70    1.60
  -8  -2   4   19.50    1.70
  -8   2  -4   21.60    1.40
  -8  -2   4   24.00    1.80
  -8   2  -4   22.50    1.50
  -8   2  -4   19.90    1.60
   0  -3  -4  439.96   14.30
   0   3  -4  436.86   13.00
   0   3  -4  454.95   13.00
   0  -3  -4  428.86   12.50
   0   3   4  434.16   14.00
   0  -3  -4  437.76   12.70
   0  -3  -4  441.56   12.50
   0   3  -4  443.56   13.30
   0  -3  -4  425.76   12.50
   0   3  -4  445.46   12.90
   0  -3   4  411.96   12.70
   0  -3   4  432.96   12.60
   1  -3   4  436.56   12.80
  -1  -3  -4  423.36   12.60
  -1   3   4  421.76   10.80
   1   3  -4  422.36   13.10
  -1   3   4  429.06   10.80
   1  -3   4  431.86   12.50
  -1  -3  -4  446.66   13.00
  -1   3   4  434.36   10.80
   1   3  -4  408.66   13.20
  -1   3   4  437.36   10.80
  -1  -3  -4  436.16   12.60
   1   3  -4  411.86   13.10
  -1  -3  -4  431.36   12.60
   1   3  -4  423.76   13.40
   1   3   4  429.16   12.60
  -1  -3   4  408.66   11.50
   1  -3  -4  410.66   13.80
  -1   3  -4  443.66   12.60
  -1  -3   4  424.26   13.30
  -1   3  -4  442.16   11.60
   1   3   4  405.96   12.10
  -1  -3   4  407.16   12.80
   1  -3  -4  444.76   12.70
   1   3   4  418.16   13.90
   1  -3  -4  425.56   12.80
  -1   3  -4  448.96   12.70
  -1  -3   4  421.76   11.60
   2  -3   4  615.64   18.20
   2   3  -4  626.64   19.10
   2  -3   4  593.74   18.40
   2   3  -4  637.64   19.40
   2   3  -4  623.44   18.70
  -2  -3  -4  627.44   18.20
   2   3  -4  641.34   19.20
   2  -3   4  580.44   18.90
  -2   3   4  614.84   16.60
  -2   3   4  647.44   17.20
  -2  -3  -4  629.54   18.40
  -2   3   4  643.74   17.20
  -2   3   4  619.84   16.70
  -2  -3  -4  614.44   18.40
   2  -3  -4  629.14   18.90
   2   3   4  594.44   17.80
   2   3   4  570.44   17.40
  -2  -3   4  597.44   17.00
   2  -3  -4  644.94   18.50
  -2  -3   4  613.64   19.10
   2  -3  -4  605.44   17.90
   2  -3  -4  625.14   19.70
  -2  -3   4  618.34   18.60
   2   3   4  618.84   19.30
  -2  -3   4  579.74   16.90
   2  -3  -4  664.93   19.50
  -3   3   4   71.09    5.00
  -3  -3  -4   56.19    9.20
  -3   3   4   75.69    6.90
   3  -3   4   69.09    6.20
   3   3  -4   61.09    7.20
  -3   3   4   76.49    5.00
   3   3  -4   73.19    8.00
   3   3  -4   72.79    7.10
  -3  -3  -4   66.59    6.70
  -3  -3  -4   66.49    6.80
  -3   3   4   70.89    2.90
   3   3  -4   68.59    7.80
  -3  -3  -4   59.49    8.90
  -3   3   4   67.59    6.90
  -3   3   4   68.79    2.80
  -3  -3   4   71.09    3.20
  -3  -3   4   71.29    3.10
   3  -3  -4   62.59    8.60
   3   3   4   69.89    7.40
   3  -3  -4   58.89    8.00
  -3  -3   4   61.49    7.20
  -3  -3   4   58.09    6.80
  -3  -3   4   72.19    6.90
   3  -3  -4   57.49    9.80
  -4   3   4  141.09   10.20
  -4  -3  -4  152.08    5.50
  -4   3   4  142.19   10.30
  -4   3   4  146.79    5.90
  -4   3   4  152.78    5.00
   4   3  -4  150.08    5.60
  -4  -3  -4  146.39    5.30
  -4   3   4  156.58    4.90
  -4   3   4  148.59    5.20
  -4  -3   4  148.69    6.30
  -4   3  -4  159.48    5.40
  -4  -3   4  155.78   14.90
  -4   3  -4  152.98    5.00
   4   3   4  137.79   14.40
   4  -3  -4  155.08    5.50
  -4  -3   4  151.38    5.20
  -4   3  -4  149.49    5.10
  -4  -3   4  156.78    5.30
  -5  -3  -4   92.19    4.10
  -5   3   4   99.39    3.80
  -5   3   4   84.89    5.50
  -5  -3  -4   93.49    4.00
   5   3  -4  101.59    4.50
  -5   3   4  100.49    3.80
  -5  -3   4  102.39    4.10
  -5  -3   4   92.99    4.10
   5  -3  -4  102.89    4.30
  -5   3  -4  101.19    3.80
  -5  -3   4   93.09    4.00
  -5   3  -4  100.19    3.90
  -5   3  -4   93.59    4.00
   6   3  -4  227.68    7.60
  -6   3   4  211.78    6.70
  -6   3   4  220.38    6.90
  -6   3   4  217.58    6.90
  -6  -3  -4  223.08    7.10
  -6  -3  -4  212.98    6.80
  -6   3  -4  218.48    6.80
   6  -3  -4  233.48    7.40
  -6  -3   4  218.58    6.80
  -6  -3   4  218.88    7.20
  -6  -3   4  212.98    7.10
  -6   3  -4  224.08    7.10
  -6   3  -4  212.18    6.60
  -7   3   4  203.58    7.80
  -7   3   4  197.58    7.80
  -7  -3   4  160.68    7.10
  -7  -3   4  162.38    6.90
  -8   3   4    5.00    0.80
  -8  -3  -4    4.10    0.90
  -8  -3  -4    4.00    0.80
  -8  -3  -4    4.50    0.70
   8   3  -4    5.60    1.00
  -8   3   4    3.80    0.80
  -8   3  -4    4.60    0.80
  -8  -3   4    5.60    0.90
  -8   3  -4    4.10    0.70
  -8  -3   4    4.50    0.90
  -8   3  -4    3.30    0.80
   0   4   4  371.76    9.50
   0   4  -4  369.16   12.30
   0   4   4  359.76   13.00
   0  -4  -4  363.56   12.10
   0   4   4  387.26    9.70
   0  -4  -4  379.16   14.10
   0   4  -4  371.16   12.30
   0  -4  -4  397.66   12.20
   0  -4  -4  342.57   12.40
   0   4   4  381.56    9.50
   0   4  -4  331.67   12.60
   0  -4   4  371.26   12.30
   0  -4  -4  369.96   12.10
   0   4  -4  363.86   12.50
   0   4   4  384.96    9.60
  -1  -4  -4  206.98    8.40
   1   4  -4  196.58    8.70
   1   4  -4  207.78    9.00
  -1   4   4  213.28    6.60
  -1  -4  -4  188.68    8.20
  -1   4   4  208.18    6.90
  -1  -4  -4  203.38    8.10
   1   4  -4  207.88    9.40
   1  -4   4  198.88    8.20
   1  -4   4  224.68    8.40
  -1   4   4  212.38    6.60
   1   4  -4  201.78    8.80
  -1   4   4  209.28    6.90
  -1  -4  -4  195.68    8.30
   1   4   4  206.48    8.60
  -1   4  -4  217.28    8.50
   1  -4  -4  224.08    8.30
  -1   4  -4  219.48    8.40
   1  -4  -4  209.08    9.80
  -1  -4   4  205.38    7.30
  -1  -4   4  210.08    8.90
  -1  -4   4  206.58    7.40
   1   4   4  196.98    8.00
  -1  -4   4  201.08    8.40
   1   4   4  204.28    9.30
   1  -4  -4  215.88    8.40
  -2   4   4    6.70    1.90
  -2   4   4    9.70    2.70
  -2  -4  -4   11.20    3.00
   2   4  -4    8.70    2.90
  -2  -4  -4    7.80    2.30
  -2  -4  -4    5.20    3.40
  -2   4   4    9.00    2.00
  -2  -4  -4    6.20    3.70
   2   4  -4   11.00    3.30
   2   4  -4   11.00    3.30
   2   4  -4    8.20    3.70
   2  -4   4    5.00    2.30
   2  -4  -4    5.80    2.40
  -2   4  -4    9.10    2.50
   2  -4  -4    7.30    2.30
   2   4   4   12.90    3.40
  -2  -4   4    9.80    2.80
  -2  -4   4    2.50    2.70
  -2   4  -4    9.90    2.50
  -2  -4   4    7.80    3.00
   2  -4  -4   10.00    4.10
   2   4   4    4.00    3.70
  -2  -4   4    7.80    2.90
   3   4  -4  140.59   11.50
  -3  -4  -4  138.09   10.20
   3   4  -4  156.88    5.70
  -3   4   4  142.39    5.50
  -3  -4  -4  153.48   10.30
   3  -4   4  155.18    9.70
  -3   4   4  153.88    4.80
  -3   4   4  153.78    7.90
  -3   4   4  152.98    4.80
  -3   4   4  158.88    8.00
   3   4  -4  158.68   13.30
   3   4  -4  147.59   11.50
  -3  -4  -4  155.98    6.00
  -3  -4  -4  136.09    5.80
   3   4   4  153.28   11.10
   3  -4  -4  152.78    5.50
  -3  -4   4  152.68    5.10
  -3   4  -4  152.88    5.10
   3  -4  -4  147.19    9.80
  -3   4  -4  162.68    9.90
  -3  -4   4  147.79   10.80
  -3  -4   4  145.69   10.60
   3  -4  -4  134.49   15.20
   3  -4  -4  144.19    9.70
  -3   4  -4  139.29    5.10
  -3  -4   4  162.78   11.60
  -3   4  -4  143.89    5.00
  -3   4  -4  151.08    9.70
  -3  -4   4  157.88    5.20
  -4  -4  -4   84.79    3.90
  -4   4   4   79.99    4.30
  -4   4   4   82.29    3.30
  -4   4   4   84.79    3.30
   4   4  -4   86.29    4.20
  -4  -4  -4   89.69    3.80
  -4   4   4   84.19    3.90
  -4   4  -4   86.99    3.50
  -4   4  -4   89.39    3.70
  -4   4  -4   85.79    3.50
  -4  -4   4   88.09    3.70
  -4  -4   4   87.19    3.80
  -4  -4   4   84.39    4.80
   4  -4  -4   86.09    4.00
  -5   4   4    9.60    1.80
   5   4  -4   16.20    2.60
  -5   4   4    8.60    3.00
  -5   4   4   15.10    1.90
  -5  -4  -4   15.10    2.30
  -5   4   4   13.80    1.90
  -5  -4  -4   11.10    1.60
   5  -4  -4   13.20    2.30
  -5   4  -4   13.20    1.70
  -5   4  -4   15.50    2.10
  -5  -4   4   15.60    2.60
  -5  -4   4   15.50    2.10
  -5   4  -4   14.50    1.80
  -5  -4   4   16.80    2.10
  -6   4   4   50.49    2.80
  -6   4   4   55.09    2.80
  -6  -4  -4   52.59    2.90
   6   4  -4   50.99    3.40
  -6  -4  -4   52.99    3.10
  -6   4  -4   58.29    2.80
  -6  -4   4   51.09    3.20
  -6  -4   4   53.89    3.10
  -6   4  -4   50.19    3.00
  -6   4  -4   50.79    2.60
  -6  -4   4   54.99    3.20
   6  -4  -4   51.29    3.10
  -7  -4  -4  310.27    9.10
  -7  -4  -4  301.57    8.70
  -7  -4  -4  297.07    8.40
  -7   4   4  311.27    8.70
   7   4  -4  283.47    9.00
  -7   4   4  307.47    8.60
  -7  -4   4  298.57    8.80
  -7   4  -4  300.97    8.30
  -7  -4   4  294.77    8.70
  -7   4  -4  306.87    8.10
  -7   4  -4  273.17    8.50
  -8  -4  -4   17.00    1.30
  -8  -4  -4   17.30    1.30
  -8  -4  -4   16.20    1.50
  -8   4   4   16.90    1.40
   8   4  -4   15.30    1.80
  -8   4   4   14.00    1.40
  -8  -4   4   13.90    1.40
  -8   4  -4   15.90    1.40
  -8  -4   4   15.70    1.50
   0  -5  -4   85.89    5.70
   0   5   4   75.39    4.20
   0  -5  -4   84.69    5.60
   0   5  -4   73.79    6.10
   0  -5  -4   79.49    7.10
   0   5   4   73.39    6.40
   0   5  -4   69.19    7.50
   0  -5  -4   74.69    7.00
   0  -5   4   77.89    6.00
   0   5   4   80.09    4.20
   0   5  -4   76.39    6.10
   0   5  -4   82.19    7.50
  -1   5   4  631.14   17.10
  -1  -5  -4  591.34   20.50
  -1   5   4  634.44   16.40
  -1   5   4  665.73   18.00
  -1   5   4  661.93   18.00
  -1   5   4  637.54   16.40
   1  -5   4  640.04   20.20
   1   5  -4  680.93   21.50
   1   5  -4  683.93   21.40
   1   5  -4  655.23   21.40
  -1  -5  -4  665.63   20.10
  -1  -5  -4  642.24   20.50
  -1  -5  -4  612.24   20.60
   1   5  -4  664.33   22.30
  -1  -5   4  690.93   21.70
  -1  -5   4  645.34   16.70
   1  -5  -4  674.03   20.20
  -1   5  -4  695.83   20.60
   1   5   4  636.94   16.70
  -1  -5   4  655.23   16.80
  -1   5  -4  675.13   20.40
   1  -5  -4  615.24   20.20
   1   5   4  641.64   16.70
   1   5   4  624.44   21.60
  -1   5  -4  637.44   17.70
   1  -5  -4  679.93   23.20
   2   5  -4  308.47   22.00
   2   5  -4  336.77   16.20
  -2   5   4  371.86   10.50
   2   5  -4  350.66   10.60
   2   5  -4  354.56   10.20
  -2   5   4  388.26   12.30
   2   5  -4  352.16   16.20
  -2   5   4  357.56    9.80
  -2   5   4  391.06   12.50
  -2  -5  -4  391.06   15.70
  -2  -5  -4  371.66   14.80
   2   5  -4  378.76   18.30
  -2   5   4  363.06    9.80
   2   5  -4  344.77   10.10
   2  -5   4  384.66   14.80
  -2  -5   4  364.06   10.10
  -2  -5   4  362.06   10.20
   2   5   4  366.36   10.10
   2  -5  -4  377.16   14.20
  -2   5  -4  362.16   10.00
   2  -5  -4  364.06   14.60
  -2   5  -4  376.56   14.70
  -2  -5   4  385.96   14.60
  -2  -5   4  394.76   16.50
   2   5   4  350.26   16.40
  -2   5  -4  361.76   10.10
  -2   5  -4  368.06   10.30
  -2   5  -4  384.56   14.60
   2   5   4  364.86   10.10
  -2  -5   4  379.16   14.40
   2  -5  -4  374.26   16.90
  -3   5   4   85.29    3.30
  -3  -5  -4   87.49    4.00
  -3   5   4   88.29    3.30
  -3   5   4   92.09    4.20
  -3  -5  -4   81.59    4.20
   3   5  -4   90.59    4.30
  -3  -5   4   90.99    3.70
  -3   5  -4   88.09    3.50
  -3   5  -4   86.39    3.40
  -3  -5   4   81.59   13.70
  -3   5  -4   86.89    3.70
  -3  -5   4   84.19    3.70
  -4  -5  -4   85.29    3.70
  -4   5   4   84.29    3.80
  -4   5   4   84.89    3.40
  -4  -5  -4   83.79    3.80
   4   5  -4   87.09    4.30
  -4   5   4   85.49    3.40
  -4   5  -4   89.19    3.40
  -4  -5   4   88.19    3.90
  -4  -5   4   86.39    4.70
  -4  -5   4   88.59    3.90
  -4   5  -4   85.89    3.50
  -4   5  -4   81.19    3.70
  -5   5   4  137.69    4.80
  -5  -5  -4  135.19    5.00
  -5   5   4  135.69    4.80
  -5   5   4  134.29    5.00
   5   5  -4  138.59    5.70
  -5  -5  -4  129.89    5.10
  -5   5   4  117.19    5.60
  -5   5  -4  142.69    4.80
  -5  -5   4  133.79    5.20
  -5   5  -4  142.99    4.90
  -5  -5   4  131.89    5.00
  -5  -5   4  137.49    5.30
  -5   5  -4  140.19    5.10
  -6  -5  -4    3.00    1.10
  -6   5   4    3.50    1.00
  -6   5   4    3.30    1.00
  -6  -5  -4    3.60    1.10
  -6   5  -4    4.80    1.10
  -6  -5   4    4.70    1.30
  -6   5  -4    6.10    1.30
  -6  -5   4    4.40    1.50
  -6  -5   4    4.50    1.30
  -6   5  -4    3.60    1.00
  -7  -5  -4   28.10    1.80
  -7  -5  -4   27.20    1.80
  -7   5   4   29.60    1.80
  -7   5   4   27.20    1.80
   7   5  -4   27.60    2.30
  -7  -5  -4   29.50    2.30
  -7  -5   4   28.00    2.00
  -7   5  -4   29.60    2.00
  -7   5  -4   29.20    1.70
  -7  -5   4   29.30    2.10
  -7   5  -4   31.00    1.80
   0   6  -4  321.97   18.30
   0  -6   4  389.96   16.10
   0  -6   4  395.26   10.30
   0   6  -4  383.26   10.60
   0   6   4  369.76   16.80
   0  -6   4  391.66   10.30
   0   6  -4  372.46   15.90
   0  -6  -4  393.16   15.00
   0   6   4  389.36   10.30
   0   6  -4  370.06   10.40
   0  -6  -4  393.26   15.30
   0   6   4  387.56   11.00
   0   6   4  397.06   10.40
   0   6  -4  380.46   10.80
   0   6  -4  384.76   16.10
   1   6  -4   34.10    6.70
   1   6  -4   49.40    9.00
   1   6  -4   32.50    2.60
  -1  -6  -4   48.30    8.00
  -1  -6  -4   29.60    2.80
  -1   6   4   25.50    4.10
   1   6  -4   38.20    3.00
   1   6  -4   41.10    6.80
  -1   6   4   35.10    6.30
  -1  -6  -4   26.90    4.80
  -1  -6  -4   36.10    2.90
  -1   6   4   35.30    2.10
   1   6  -4   32.30    2.60
  -1   6   4   30.00    2.00
  -1   6   4   36.60    2.60
  -1   6  -4   35.20    2.40
   1  -6  -4   31.00    4.80
  -1   6  -4   38.70    2.70
  -1  -6   4   35.50    2.20
   1   6   4   36.60    2.30
   1  -6  -4   34.50    6.30
  -1  -6   4   36.10    2.10
  -1   6  -4   25.20    5.30
   1   6   4   23.60    7.00
  -1   6  -4   31.30    2.40
  -1   6  -4   26.90    5.30
   1   6   4   33.20    3.30
  -1  -6   4   56.29    9.70
   1   6   4   36.20    2.20
  -2   6   4   69.39    3.50
   2   6  -4   70.69    3.80
   2   6  -4   71.39    3.50
  -2   6   4   72.49    3.00
  -2  -6  -4   68.29    3.50
  -2  -6  -4   70.89    3.60
  -2   6   4   72.19    3.10
   2   6  -4   72.99    3.30
  -2  -6   4   74.69    3.20
  -2  -6   4   79.39   11.10
  -2   6  -4   71.49    3.50
   2   6   4   71.49    3.10
   2   6   4   76.79    3.20
  -2  -6   4   74.99    3.30
  -2   6  -4   71.99    3.20
  -2   6  -4   72.49    3.10
  -3  -6  -4   51.69    4.40
   3   6  -4   62.89    3.70
  -3   6   4   57.89    2.80
  -3   6   4   63.69    2.90
  -3  -6   4   62.89    3.10
  -3   6  -4   49.60    4.00
  -3  -6   4   60.19    3.20
  -4   6   4   47.60    3.40
  -4  -6  -4   44.90    3.00
  -4   6   4   42.50    2.60
   4   6  -4   41.20    3.40
  -4  -6  -4   44.20    2.80
  -4   6   4   47.60    2.70
  -4  -6   4   45.30    3.00
  -4   6  -4   42.20    2.50
  -4  -6   4   46.90    3.00
  -4   6  -4   44.90    2.80
  -4   6  -4   46.20    2.50
  -5  -6  -4  217.38    7.10
  -5   6   4  214.48    6.70
  -5   6   4  216.08    6.80
   5   6  -4  223.58    7.70
  -5  -6  -4  211.88    6.90
  -5   6   4  212.78    7.50
  -5   6  -4  216.68    6.80
  -5   6  -4  218.68    6.60
  -5  -6   4  224.88    7.30
  -5   6  -4  223.78    7.10
  -5  -6   4  214.78    6.90
  -5  -6   4  224.38    7.50
  -6  -6  -4    0.80    1.30
  -6  -6  -4    0.60    1.30
  -7  -6  -4    4.60    0.80
  -7  -6  -4    3.00    0.70
   7   6  -4    4.40    1.10
  -7   6   4    3.40    0.80
  -7  -6  -4    3.50    1.00
  -7   6   4    3.80    0.70
  -7  -6   4    4.50    0.90
  -7  -6   4    5.20    1.00
  -7   6  -4    6.80    1.20
  -7   6  -4    3.50    0.90
   0  -7  -4   98.49    4.00
   0   7   4   99.49    3.80
   0   7  -4   96.59    3.90
   0  -7   4  101.39    3.70
   0   7   4  106.39    4.60
   0   7  -4   94.69    4.20
   0   7  -4   96.99    3.80
   0  -7   4   99.59    3.70
   0   7   4  104.19    3.70
   0  -7  -4  100.59    3.80
  -1   7   4  160.38    5.30
   1   7  -4  160.18    5.50
  -1   7   4  161.78    6.00
   1   7  -4  161.38    5.90
   1  -7   4  161.38    5.20
   1   7  -4  163.78    5.40
   1  -7   4  166.38    5.20
  -1  -7  -4  166.88    5.40
  -1  -7  -4  162.08    5.60
  -1   7   4  155.68    5.20
  -1   7  -4  162.98    5.40
  -1  -7   4  159.18    5.30
  -1  -7   4  156.98    5.30
  -1   7  -4  161.18    5.70
   1   7   4  171.88    5.40
  -1   7  -4  162.68    5.30
   1   7   4  169.68    5.40
  -2  -7  -4   38.80    2.60
  -2   7   4   40.20    3.00
  -2   7   4   36.60    2.30
   2   7  -4   38.60    2.70
  -2   7   4   37.90    2.30
   2   7  -4   35.50    3.10
  -2  -7  -4   34.90    2.60
   2   7  -4   39.70    2.60
   2   7   4   39.60    2.50
  -2   7  -4   37.80    2.60
  -2  -7   4   40.60    2.60
  -2  -7   4   35.90    2.50
   2   7   4   42.20    2.60
  -2   7  -4   38.30    2.40
  -2   7  -4   41.70    2.40
  -3   7   4   71.39    3.10
  -3   7   4   69.79    3.20
   3   7  -4   70.79    4.10
  -3   7   4   76.39    4.00
  -3  -7  -4   71.99    3.40
  -3  -7  -4   70.79    3.30
  -3  -7   4   76.19    3.60
  -3  -7   4   73.19    3.70
  -3   7  -4   70.09    3.30
  -3   7  -4   73.99    3.60
  -3   7  -4   74.09    3.20
  -4  -7  -4  600.14   16.30
   4   7  -4  617.44   17.20
  -4   7   4  616.24   16.20
  -4   7   4  619.44   16.90
  -4  -7  -4  609.54   16.50
  -4   7   4  621.14   16.30
  -4  -7   4  629.74   16.90
  -4  -7   4  618.74   16.80
  -4   7  -4  633.94   16.70
  -4   7  -4  608.14   16.30
  -4   7  -4  608.04   16.10
  -5  -7  -4   19.70    2.20
  -5   7   4   19.20    1.80
  -5  -7  -4   19.70    2.10
   5   7  -4   19.50    2.60
  -5   7   4   19.90    1.90
  -5   7  -4   19.40    1.90
  -5   7  -4   21.60    2.20
  -5   7  -4   18.70    1.80
  -5  -7   4   21.30    2.30
  -5  -7   4   19.10    2.80
  -5  -7   4   18.90    2.40
  -6  -7  -4    3.40    0.90
  -6   7   4    2.50    0.80
  -6   7   4    1.10    0.70
   6   7  -4    2.10    1.30
  -6  -7  -4    4.00    0.90
  -6  -7   4    4.00    1.10
  -6  -7   4    3.80    1.10
  -6   7  -4    3.90    1.00
   6  -7  -4    2.80    0.90
   6  -7  -4    5.40    0.90
  -6   7  -4    3.80    0.90
  -6   7  -4    4.40    0.80
  -7  -7  -4   23.80    1.40
  -7   7   4   23.50    1.50
  -7  -7  -4   25.70    1.40
  -7   7   4   24.30    1.50
  -7  -7  -4   24.20    1.70
   7   7  -4   23.50    1.90
  -7  -7   4   23.20    1.70
  -7   7  -4   23.70    1.60
  -7  -7   4   25.50    1.80
   0  -8   4   60.99    2.90
   0   8  -4   58.99    3.00
   0   8   4   65.89    3.10
   0  -8  -4   62.79    3.00
   0   8  -4   59.19    3.00
   0   8  -4   65.09    3.60
   0  -8  -4   59.49    3.20
   0   8   4   59.89    3.00
   0  -8   4   56.69    2.90
   1  -8   4   21.90    1.80
  -1  -8  -4   20.40    2.30
  -1   8   4   22.80    2.00
  -1   8   4   22.00    2.10
  -1  -8  -4   25.30    2.30
   1   8  -4   24.00    2.20
   1   8  -4   22.30    2.60
   1  -8   4   20.50    1.90
   1   8  -4   23.40    2.30
  -1   8  -4   23.30    2.10
  -1   8  -4   22.00    2.10
   1  -8  -4   24.90    2.10
  -1  -8   4   27.30    2.10
  -1   8  -4   21.90    2.50
  -1  -8   4   27.20    2.00
   1  -8  -4   22.90    2.10
   1   8   4   21.30    2.20
   1   8   4   23.30    2.20
   2   8  -4   68.89    3.30
   2   8  -4   68.79    4.00
  -2   8   4   70.69    4.00
  -2  -8  -4   64.99    3.40
  -2   8   4   72.09    3.20
   2   8  -4   73.49    3.50
  -2   8   4   72.19    3.30
  -2  -8  -4   66.89    3.20
   2   8   4   70.09    3.50
  -2  -8   4   71.39    3.40
   2   8   4   73.89    3.60
  -2  -8   4   71.99    3.30
  -2   8  -4   74.29    3.40
  -2   8  -4   73.79    3.60
  -2   8  -4   70.49    3.20
   3   8  -4   59.69    3.80
  -3   8   4   60.99    3.00
  -3  -8  -4   63.69    3.30
  -3  -8  -4   63.29    3.10
  -3   8   4   62.29    3.00
  -3   8  -4   63.99    3.00
  -3   8  -4   59.89    3.10
  -3  -8   4   61.79    3.50
  -3  -8   4   65.19    3.40
  -3   8  -4   63.89    3.40
  -4  -8  -4  143.19    5.00
   4   8  -4  139.49    5.80
  -4   8   4  141.49    4.90
  -4   8   4  133.79    4.90
  -4  -8  -4  140.99    5.20
  -4  -8   4  147.59    5.50
  -4   8  -4  135.49    4.90
  -4   8  -4  142.59    5.30
  -4   8  -4  143.29    4.80
  -4  -8   4  142.79    5.40
  -5  -8  -4    2.40    0.90
  -5  -8  -4    3.60    0.90
  -5   8   4    3.80    0.90
   5   8  -4    3.80    1.30
  -5   8   4    3.90    0.90
  -5  -8   4    3.10    1.10
  -5   8  -4    3.70    0.80
  -5  -8   4    4.90    1.10
   5  -8  -4    2.60    0.90
  -5   8  -4    3.70    1.10
   5  -8  -4    2.60    0.90
  -5   8  -4    2.80    0.70
   6   8  -4    9.60    1.40
  -6   8   4   12.70    1.30
  -6   8   4   13.60    1.40
  -6  -8  -4   11.60    1.30
  -6  -8  -4   11.80    1.20
  -6   8  -4   12.80    1.50
  -6   8  -4   15.30    1.40
  -6  -8   4   11.40    1.60
  -6   8  -4   14.10    1.50
  -6  -8   4   10.50    1.70
   0   9  -4  132.69    5.10
   0   9   4  112.89    4.40
   0   9   4  118.69    4.50
   0  -9   4  112.69    4.40
   0  -9   4  112.09    4.30
   0   9  -4  116.49    4.50
   0  -9  -4  112.29    4.50
   0   9  -4  119.99    4.40
   0  -9  -4  115.39    4.40
   1   9  -4   23.90    3.20
   1   9  -4   27.60    2.30
  -1   9   4   22.90    2.10
  -1  -9  -4   26.30    2.20
   1   9  -4   22.60    2.20
  -1  -9  -4   19.50    2.20
   1   9  -4   25.20    2.80
   1  -9   4   24.00    2.10
   1   9  -4   20.50    3.10
   1  -9   4   24.40    2.00
  -1   9   4   23.10    2.00
  -1  -9   4   24.40    2.20
   1  -9  -4   22.80    2.20
   1  -9  -4   20.80    2.20
  -1   9  -4   24.10    2.20
   1   9   4   23.20    2.30
  -1  -9   4   24.40    2.30
  -1   9  -4   25.10    2.10
   1   9   4   23.10    2.30
  -1   9  -4   21.00    2.40
   2  -9   4    4.50    1.10
  -2   9   4    4.50    1.10
  -2  -9  -4    8.90    1.40
   2   9  -4    3.40    1.50
  -2   9   4    5.90    1.10
   2  -9   4    6.10    1.10
  -2  -9  -4    9.30    1.60
   2  -9  -4    4.00    1.10
  -2   9  -4    4.90    1.30
   2  -9  -4    3.50    1.00
  -2  -9   4    6.00    1.30
  -2   9  -4    4.60    1.10
  -2  -9   4    6.70    1.40
  -2   9  -4    4.00    1.10
  -3   9   4   29.10    2.20
  -3   9   4   27.90    2.20
  -3  -9  -4   29.80    2.30
   3  -9   4   26.30    1.90
  -3  -9  -4   27.00    2.30
   3  -9   4   29.40    2.00
   3   9  -4   29.50    2.90
   3  -9  -4   29.70    2.20
  -3   9  -4   28.60    2.10
  -3   9  -4   31.60    2.60
  -3   9  -4   32.20    2.30
  -3  -9   4   30.30    2.50
   3  -9  -4   28.40    2.30
  -3  -9   4   28.60    2.60
  -4   9   4  173.08    6.70
  -4   9   4  181.08    6.70
   4   9  -4  168.68    8.00
  -4   9  -4  153.98    5.40
  -4   9  -4  166.58    5.20
  -4  -9   4  175.08    6.40
   4  -9  -4  179.68    5.40
   4  -9  -4  154.48    5.40
  -4  -9   4  180.48    6.30
  -5   9   4   30.00    1.80
  -5  -9  -4   25.20    1.80
  -5  -9  -4   29.50    1.80
  -5   9   4   23.30    1.70
   5   9  -4   25.80    2.30
  -5  -9   4   27.80    2.00
  -5   9  -4   25.40    2.00
  -5   9  -4   27.60    1.60
  -5  -9   4   26.30    1.90
   5  -9  -4   26.50    1.70
  -5   9  -4   25.30    1.70
   5  -9  -4   26.40    1.60
   6  -9   4    1.40    0.50
  -6   9   4    2.40    0.60
  -6   9   4    2.20    0.60
  -6  -9  -4    3.10    0.80
   6  -9   4    2.10    0.50
  -6  -9  -4    2.70    0.90
  -6  -9   4    3.90    0.70
  -6  -9   4    4.50    0.80
  -6   9  -4    2.30    0.80
   0  10   4   73.59    3.50
   0  10  -4   83.19    5.20
   0 -10  -4   79.39    3.30
   0  10  -4   74.09    3.90
   0 -10  -4   83.89    3.60
   0 -10   4   74.89    3.40
   0  10   4   78.89    3.60
   0 -10   4   71.09    3.30
   0  10  -4   72.59    5.10
   0  10  -4   78.39    3.50
   0  10  -4   77.29    3.30
  -1  10   4   54.69    3.00
  -1  10   4   53.39    3.00
  -1 -10  -4   53.39    2.80
  -1 -10  -4   57.09    3.00
   1  10  -4   58.39    3.00
   1  10  -4   52.89    2.80
   1 -10   4   58.89    3.00
   1 -10   4   55.29    2.80
   1  10  -4   61.69    3.50
  -1 -10   4   56.69    2.90
   1  10   4   56.79    3.00
   1 -10  -4   59.49    2.90
  -1  10  -4   55.39    2.90
   1 -10  -4   61.79    3.00
  -1  10  -4   56.79    2.90
   1  10   4   55.59    3.00
  -1  10  -4   54.69    3.20
  -1 -10   4   58.69    3.00
   2 -10   4   27.90    2.10
  -2  10   4   25.30    2.10
  -2 -10  -4   25.80    2.00
   2 -10   4   25.70    1.90
  -2  10   4   24.50    2.20
  -2 -10  -4   24.90    2.10
   2  10  -4   23.90    2.60
   2 -10  -4   28.80    2.10
  -2 -10   4   26.00    2.30
  -2  10  -4   26.40    2.40
  -2 -10   4   24.20    2.20
  -2  10  -4   27.80    2.10
  -2  10  -4   28.70    2.00
   2 -10  -4   28.70    2.10
   3 -10   4   48.60    2.40
  -3 -10  -4   46.00    2.30
  -3  10   4   41.60    2.20
  -3  10   4   44.70    2.30
   3  10  -4   43.20    2.90
  -3 -10  -4   41.40    2.40
   3 -10   4   44.20    2.30
  -3 -10   4   47.40    2.70
  -3  10  -4   43.50    2.20
  -3  10  -4   41.70    2.30
  -3  10  -4   43.30    2.60
   3 -10  -4   41.80    2.30
   3 -10  -4   45.10    2.30
  -3 -10   4   44.80    2.70
   4 -10   4   43.70    2.10
  -4  10   4   39.60    2.20
  -4  10   4   42.50    2.20
  -4 -10  -4   42.40    2.10
  -4 -10  -4   46.10    2.20
   4  10  -4   42.80    2.70
   4 -10   4   43.00    2.10
  -4  10  -4   43.70    2.40
  -4 -10   4   43.80    2.50
   4 -10  -4   43.00    2.10
  -4 -10   4   44.70    2.90
   4 -10  -4   42.40    2.00
  -4  10  -4   41.00    2.10
  -4 -10   4   45.40    2.40
  -4  10  -4   42.10    2.10
  -5 -10  -4    4.50    0.70
   5 -10   4    4.10    0.70
  -5 -10  -4    4.00    0.70
  -5  10   4    3.80    0.70
   5 -10   4    5.60    0.90
  -5  10   4    4.50    0.70
   5  10  -4    3.40    1.10
  -5 -10   4    5.80    1.00
  -5  10  -4    4.00    0.90
  -5 -10   4    4.30    0.90
   0  11  -4   29.60    4.10
   0  11  -4   34.20    2.60
   0  11   4   34.40    2.10
   0 -11  -4   38.70    2.20
   0 -11   4   31.30    2.00
   0  11  -4   27.00    4.00
   0 -11  -4   33.00    2.00
   0  11   4   35.30    2.20
   0 -11   4   32.40    2.00
  -1 -11  -4   11.30    1.50
   1 -11   4    9.90    1.50
   1 -11   4   11.60    1.50
   1  11  -4    7.80    1.40
  -1  11   4   11.10    1.50
  -1  11   4    8.80    1.50
  -1 -11  -4   14.40    1.60
  -1  11  -4   11.80    1.70
  -1  11  -4   13.30    1.70
  -1  11  -4   11.60    1.70
  -1 -11   4    9.90    1.40
   1 -11  -4    9.90    1.40
   1 -11  -4   13.00    1.50
  -1 -11   4    9.80    1.50
   2 -11   4   41.80    2.20
  -2  11   4   44.20    2.40
   2 -11   4   41.30    2.10
  -2  11   4   47.70    2.40
   2  11  -4   43.20    2.70
  -2 -11  -4   44.20    2.30
  -2 -11  -4   45.30    2.20
  -2  11  -4   43.90    2.50
   2 -11  -4   41.60    2.00
  -2  11  -4   45.20    2.20
  -2  11  -4   40.70    2.20
  -2 -11   4   44.50    2.30
  -2 -11   4   45.00    2.30
   2 -11  -4   42.70    2.20
   3  11  -4   30.70    2.30
   3 -11   4   32.00    1.80
  -3 -11  -4   31.90    1.80
  -3  11   4   33.60    2.00
  -3 -11  -4   33.50    1.80
   3 -11   4   31.80    1.80
  -3  11   4   33.90    1.90
  -3 -11   4   31.00    2.00
  -3 -11   4   32.90    2.00
   3 -11  -4   36.30    1.70
  -3  11  -4   32.90    2.10
   3 -11  -4   31.40    1.80
  -3  11  -4   36.70    2.10
  -3  11  -4   37.00    2.00
   4  11  -4   24.60    1.90
  -4 -11  -4   21.50    1.70
  -4  11   4   21.80    1.50
  -4  11   4   23.60    1.50
   4 -11   4   21.60    1.30
  -4 -11  -4   24.00    1.70
  -4  11  -4   23.50    1.70
  -4 -11   4   22.50    1.70
  -4 -11   4   20.80    1.60
   0 -12  -4  126.69    3.70
   0  12  -4  126.09    4.30
   0  12   4  115.99    4.00
   0  12   4  118.29    4.10
   0 -12   4  112.09    3.90
   0 -12   4  115.59    4.00
   0 -12  -4  125.89    3.80
  -1 -12  -4   45.90    2.00
   1 -12   4   41.40    2.00
  -1  12   4   42.70    2.10
   1 -12   4   40.50    2.00
  -1  12   4   41.80    2.10
   1  12  -4   41.80    2.40
  -1 -12  -4   44.10    1.90
  -1  12  -4   43.30    2.40
  -1 -12   4   43.60    2.10
  -1 -12   4   40.70    2.20
   1 -12  -4   45.10    2.00
   1 -12  -4   47.10    1.90
  -2  12   4    1.70    0.70
  -2  12   4    1.50    0.70
   2  12  -4    2.10    1.00
   2 -12   4    2.10    0.60
  -2 -12  -4    4.10    0.80
  -2 -12  -4    2.80    0.80
   2 -12   4    2.70    0.60
  -2 -12   4    2.70    0.80
  -2  12  -4    1.80    0.90
  -2 -12   4    2.60    0.80
   0   0  -5   -1.60    1.40
  -1   0  -5    3.30    1.60
   1   0  -5    2.50    0.80
   1   0  -5    3.10    0.80
   1   0  -5    3.20    1.00
   1   0  -5    4.00    0.90
   1   0  -5    4.40    2.00
   2   0   5  957.40   23.90
   2   0  -5 1015.00   25.90
  -2   0  -5  938.31   25.20
   2   0  -5  983.50   25.90
   2   0  -5  954.40   26.10
   2   0   5  962.20   24.40
   2   0  -5  954.10   25.90
  -2   0  -5  946.21   25.20
   2   0   5  921.11   23.90
   3   0   5   78.69    4.70
   3   0   5   64.99    5.80
   3   0  -5   61.69    6.00
   3   0  -5   65.99    6.20
  -3   0   5   72.19    3.50
  -3   0   5   68.89    3.50
   3   0  -5   74.69    6.10
   3   0   5   63.69    5.50
  -3   0  -5   66.49    6.70
  -3   0  -5   56.49    6.70
   3   0  -5   64.79    7.00
   4   0  -5    2.20    1.70
   4   0  -5   -0.70    5.40
  -4   0   5    5.70    2.00
   4   0  -5    0.30    5.40
  -4   0  -5    8.00    2.20
  -4   0  -5    3.10    2.00
  -4   0   5    4.60    1.00
  -4   0   5    4.00    1.00
  -5   0   5   30.40    2.30
  -5   0  -5   20.00    2.70
  -5   0   5   31.40    2.10
   5   0  -5   27.50    2.60
  -5   0  -5   26.60    4.10
  -5   0  -5   27.90    2.60
  -6   0   5   83.69    3.70
  -6   0  -5   87.69    3.90
  -6   0  -5   81.79    4.00
   6   0  -5   85.39    4.10
  -6   0  -5   86.39    3.70
  -6   0   5   77.69    3.70
  -7   0  -5  102.19    4.00
  -7   0   5  100.29    3.90
  -7   0  -5   98.69    3.80
  -7   0   5  100.19    4.00
  -7   0  -5  106.39    4.40
   7   0  -5  101.69    4.30
  -8   0   5   -0.40    0.60
   8   0  -5    0.10    0.90
  -8   0   5    0.20    0.60
  -8   0  -5   -0.20    0.80
  -8   0  -5   -0.40    0.60
  -8   0  -5    0.20    0.70
   0   1  -5  652.23   16.20
   0   1  -5  647.64   18.30
   0   1  -5  648.14   16.10
   0  -1  -5  636.04   15.60
   0  -1  -5  638.14   19.70
   0   1  -5  678.43   16.20
   0  -1  -5  632.84   15.60
   0  -1  -5  625.64   15.60
   0  -1  -5  630.34   15.70
   0  -1  -5  651.03   15.70
   0  -1  -5  643.24   15.70
   0   1  -5  656.23   16.20
   1   1  -5  378.06   11.00
   1   1  -5  378.76   11.00
  -1  -1  -5  388.76   10.30
   1   1  -5  383.66   11.00
  -1  -1  -5  383.36   10.20
  -1  -1  -5  402.66   10.10
  -1  -1  -5  391.56   12.90
   1   1  -5  410.96   11.00
   1  -1  -5  390.56   11.30
  -1  -1   5  389.76   11.20
   1  -1  -5  416.06   13.30
   1  -1  -5  404.36   11.20
  -1   1  -5  399.56   11.80
   1  -1  -5  395.86   11.10
   1   1   5  401.86   12.60
  -1  -1   5  385.36   10.80
   1  -1  -5  404.46   11.20
  -2  -1  -5    9.60    1.90
   2  -1   5   11.60    2.00
  -2  -1  -5    5.70    1.50
  -2  -1  -5    8.40    1.90
   2   1  -5    8.90    1.90
   2  -1   5    9.80    1.70
   2   1  -5    7.70    2.00
   2  -1   5    8.30    1.50
   2   1  -5    5.90    1.70
   2   1  -5    9.20    1.90
   2  -1   5    7.10    1.40
  -2  -1  -5    5.80    1.30
   2  -1  -5    7.60    3.00
   2  -1  -5    5.40    1.70
  -2  -1   5    7.70    1.70
   2  -1  -5    8.80    1.90
  -2   1  -5    7.70    1.90
  -2  -1   5    6.50    1.80
  -2   1  -5    8.50    2.00
   2   1   5   12.40    1.80
   2  -1  -5    8.60    1.70
   2   1   5    7.90    1.20
   2   1   5   10.40    2.20
   2  -1  -5   10.00    2.20
   3   1  -5  151.58    9.30
   3   1  -5  151.38    8.40
   3   1  -5  151.38    8.40
  -3  -1  -5  140.79    8.60
  -3  -1  -5  136.39    8.60
  -3  -1  -5  153.48    7.30
  -3   1   5  152.38    5.20
  -3   1   5  152.78    5.20
   3   1  -5  153.78    8.40
   3  -1   5  147.99    8.20
   3  -1  -5  157.08    8.30
   3  -1  -5  169.08   10.50
   3  -1  -5  147.39    8.90
  -3   1  -5  150.98    9.30
  -3  -1   5  153.68    8.40
   3  -1  -5  153.58    8.30
  -3   1  -5  156.18    9.10
   3   1   5  149.09    7.50
   3   1   5  132.99    7.10
   3  -1  -5  145.79    9.40
   4   1  -5  154.88   12.50
   4   1  -5  141.69    5.50
  -4  -1  -5  121.89    5.70
  -4   1   5  145.09    5.70
   4   1  -5  139.19   11.70
  -4   1   5  150.98    4.70
  -4  -1  -5  132.79    5.70
  -4   1   5  144.29    4.60
  -4  -1   5  135.49    5.80
  -4   1  -5  138.39    5.30
   4  -1  -5  135.99   12.20
  -4   1  -5  144.39    5.50
  -4   1  -5  131.49    5.30
  -4  -1   5  139.69    4.70
  -4  -1   5  141.99    4.70
   4  -1  -5  143.59    5.40
   4  -1  -5  131.89   12.10
   5   1  -5    2.60    1.40
  -5  -1  -5    2.00    1.30
  -5  -1  -5    0.40    1.40
  -5   1   5    0.80    0.90
  -5   1   5   -0.20    0.90
  -5  -1   5   -0.30    0.90
  -5   1  -5    3.80    1.30
   5  -1  -5    0.40    1.40
  -5   1  -5    2.00    1.40
  -5  -1   5    1.80    1.00
  -5   1  -5    1.60    1.30
   6   1  -5   19.40    2.60
  -6  -1  -5   17.90    2.10
  -6  -1  -5   14.50    2.00
  -6   1   5   14.20    1.90
  -6  -1  -5   15.90    2.10
  -6   1   5   15.30    1.90
  -6   1  -5   11.10    1.90
  -6  -1   5   15.50    2.10
  -6   1  -5   14.60    2.40
   6  -1  -5   18.00    2.40
  -6  -1   5   15.50    2.00
  -6   1  -5   14.70    1.90
  -7  -1  -5  129.99    6.00
  -7   1   5  121.29    4.60
  -7   1   5  121.09    4.50
  -7  -1  -5  120.99    4.50
  -7  -1  -5  119.39    4.30
   7   1  -5  119.19    4.80
   7  -1  -5  125.19    4.90
  -7  -1   5  117.29    4.70
  -7   1  -5  133.19    5.70
  -7  -1   5  117.09    4.70
  -7   1  -5  119.39    4.30
  -7   1  -5  123.59    4.40
  -8  -1  -5    3.00    0.70
  -8   1   5    1.50    0.60
  -8   1   5    2.10    0.60
  -8  -1  -5    2.20    0.80
  -8  -1  -5    2.70    0.70
   8   1  -5    3.50    0.90
  -8  -1   5    2.00    0.70
  -8   1  -5    3.00    0.70
  -8   1  -5    3.90    0.80
  -8   1  -5    2.80    0.70
  -8  -1   5    1.90    0.70
   8  -1  -5    3.80    0.90
   0  -2  -5 1815.32   43.70
   0  -2  -5 1765.72   43.60
   0  -2   5 1780.72   43.50
   0   2  -5 1786.12   44.10
   0   2  -5 1755.12   44.20
   0   2  -5 1807.12   44.10
   0   2  -5 1812.32   44.10
   0  -2  -5 1862.11   46.60
   0  -2  -5 1822.52   43.70
   0  -2   5 1722.73   43.80
   0  -2  -5 1706.93   43.50
  -1  -2  -5 1616.34   40.30
   1   2  -5 1670.93   41.20
   1  -2   5 1622.54   39.80
   1   2  -5 1580.24   43.60
  -1  -2  -5 1629.04   40.10
  -1  -2  -5 1713.03   43.50
   1   2  -5 1669.23   41.30
   1  -2   5 1619.74   40.60
   1  -2   5 1577.64   40.00
  -1  -2  -5 1637.24   40.30
   1   2  -5 1626.74   41.10
   1  -2   5 1591.54   40.10
  -1  -2  -5 1601.84   40.30
   1  -2  -5 1633.74   40.60
   1  -2  -5 1643.04   40.40
   1  -2  -5 1650.13   42.70
  -1  -2   5 1645.34   40.40
  -1  -2   5 1529.85   40.70
   1   2   5 1613.94   42.20
   1  -2  -5 1638.44   40.90
  -1   2  -5 1610.44   40.40
   1  -2  -5 1562.84   40.10
   2  -2   5   41.10    3.80
   2  -2   5   45.30    3.30
   2  -2   5   42.50    3.20
   2   2  -5   38.30    4.10
  -2  -2  -5   41.40    3.50
  -2  -2  -5   46.30    4.10
   2   2  -5   44.80    4.30
  -2  -2  -5   48.30    3.70
   2  -2   5   45.80    4.30
  -2  -2  -5   46.40    4.10
   2   2  -5   46.30    4.30
   2   2  -5   46.70    4.20
   2   2   5   41.10    4.40
  -2  -2   5   39.70    4.00
   2   2   5   39.30    3.30
   2  -2  -5   43.70    4.80
   2  -2  -5   48.20    4.40
   2   2   5   41.70    3.10
   2  -2  -5   49.30    5.10
  -2  -2   5   43.90    4.20
  -3   2   5   35.30    3.00
  -3   2   5   29.20    2.90
   3   2   5   67.39    6.10
   3   2   5   68.79    6.90
   3  -2  -5   78.99    9.10
   3  -2  -5   65.79    7.90
  -3  -2   5   62.59    7.00
   3  -2  -5   72.09    8.80
  -3  -2   5   69.29    3.10
  -3   2  -5   75.69    8.70
  -3   2  -5   67.49    8.50
  -3  -2   5   65.79    3.00
  -4   2   5   67.19    4.00
  -4   2   5   61.89    2.80
  -4  -2  -5   58.49    4.00
   4   2  -5   70.19    3.70
  -4   2   5   63.19    2.80
  -4  -2  -5   69.99    4.10
  -4   2  -5   61.09    3.80
  -4  -2   5   61.79    2.90
  -4  -2   5   61.99    2.90
  -4   2  -5   63.49    3.50
  -4   2  -5   62.39    3.50
   4   2   5   56.69   11.50
  -4  -2   5   62.69    4.20
   4  -2  -5   63.29    3.60
   5   2  -5  198.08    6.90
  -5   2   5  204.58    6.30
  -5  -2  -5  189.68    6.30
  -5   2   5  187.38    7.00
  -5   2   5  201.58    6.20
  -5  -2  -5  188.48    6.50
  -5  -2   5  199.08    6.40
  -5   2  -5  190.48    6.30
  -5  -2   5  194.98    6.40
  -5   2  -5  199.18    6.20
  -5   2  -5  196.48    6.60
   5  -2  -5  200.78    6.70
   6   2  -5   74.19    3.90
  -6   2   5   72.09    3.30
  -6  -2  -5   70.89    3.50
  -6  -2  -5   68.09    3.70
  -6  -2  -5   67.29    3.30
  -6   2   5   64.89    3.10
   6  -2  -5   71.19    3.70
  -6   2  -5   66.59    3.30
  -6   2  -5   70.69    3.20
  -6  -2   5   66.39    3.50
  -6   2  -5   65.29    3.40
  -6  -2   5   64.09    3.30
  -7  -2  -5   10.40    2.10
  -7   2  -5    5.90    1.40
  -7   2  -5    8.70    1.60
  -7  -2   5    8.60    1.60
  -7  -2   5    6.80    1.70
   8   2  -5   70.59    3.00
  -8  -2  -5   69.39    2.60
  -8  -2  -5   70.39    2.90
  -8   2   5   72.99    2.70
  -8  -2  -5   69.49    2.50
  -8   2   5   72.09    2.70
  -8  -2   5   68.39    2.80
  -8   2  -5   71.49    2.60
  -8   2  -5   70.39    2.80
  -8   2  -5   68.69    2.50
  -8  -2   5   69.79    2.70
   0   3  -5  409.66   12.90
   0  -3  -5  411.06   12.20
   0   3  -5  410.06   12.70
   0  -3  -5  419.36   12.00
   0  -3   5  430.06   12.20
   0  -3  -5  414.96   12.30
   0  -3  -5  414.36   12.30
   0   3  -5  423.36   12.80
   0  -3   5  408.56   12.50
   0  -3  -5  420.06   14.80
   0   3  -5  432.46   12.80
   1   3  -5  201.38    8.10
   1   3  -5  200.18    7.80
   1  -3   5  198.58    7.00
   1  -3   5  193.88    7.20
  -1  -3  -5  209.58    7.50
   1   3  -5  207.48    8.20
   1   3  -5  202.88    8.10
   1  -3  -5  206.58    7.30
   1   3   5  196.98    8.80
  -1   3  -5  191.78    7.30
  -1  -3   5  204.98    8.00
  -1  -3   5  181.18    7.30
  -1   3  -5  201.88    6.70
   1  -3  -5  215.18    9.60
   1  -3  -5  206.48    7.50
  -1   3  -5  196.58    7.30
   1   3   5  193.48    6.60
   1   3   5  202.88    7.00
  -2  -3  -5  199.38    8.10
  -2  -3  -5  183.78    8.60
   2  -3   5  185.78    7.70
   2   3  -5  195.48    8.70
  -2  -3  -5  196.28    8.80
   2   3  -5  195.08    9.10
   2  -3   5  185.38    8.90
   2   3  -5  198.88    9.10
  -2  -3  -5  202.28    8.30
   2  -3   5  167.78    8.40
   2   3  -5  202.18    9.20
  -2  -3   5  169.08    6.10
   2   3   5  194.58    7.90
   2  -3  -5  196.58   10.10
  -2  -3   5  187.88    8.90
   2  -3  -5  204.48    9.80
  -2  -3   5  183.38    6.20
   2   3   5  195.98    7.60
   2  -3  -5  194.68    8.20
  -2   3  -5  180.68    7.70
   2   3   5  196.48    9.40
   2  -3  -5  191.88    7.90
  -2   3  -5  193.88    7.90
   2  -3  -5  194.88    9.20
  -3  -3  -5   84.09    7.70
   3   3  -5   70.79    4.00
   3   3  -5   70.19    8.70
  -3   3   5   72.19    3.80
  -3  -3  -5   67.19    7.30
  -3   3   5   71.49    2.90
   3   3  -5   68.49    9.80
   3   3  -5   51.49    8.80
  -3   3   5   70.19    2.80
  -3  -3   5   66.69    3.00
   3  -3  -5   69.69    4.00
   3  -3  -5   67.09    6.90
  -3  -3   5   67.49    3.00
  -3  -3   5   68.19    3.70
   3  -3  -5   56.19   11.10
   3   3   5   65.59    8.90
   3  -3  -5   73.59    7.30
  -3  -3   5   60.09    8.40
   4   3  -5   -0.30    1.50
  -4  -3  -5    1.10    1.70
  -4   3   5   -0.60    1.70
  -4  -3  -5   -0.10    1.60
  -4   3   5    2.30    0.90
  -4   3   5    1.00    0.80
  -4   3  -5    4.10    1.50
   4  -3  -5    1.50    1.40
  -4   3  -5   -1.30    1.40
  -4  -3   5    1.00    0.90
  -4   3  -5    2.10    1.40
  -4  -3   5    0.50    1.00
  -4  -3   5    3.30    1.90
   5   3  -5   26.00    2.80
  -5  -3  -5   24.40    2.60
  -5   3   5   20.40    1.80
  -5   3   5   21.10    3.50
  -5  -3  -5   23.40    2.50
  -5   3   5   20.70    1.90
  -5   3  -5   21.10    2.10
  -5  -3   5   20.70    2.10
  -5   3  -5   25.20    2.50
   5  -3  -5   17.50    2.50
  -5   3  -5   23.50    2.20
  -5  -3   5   24.90    2.30
   6   3  -5   77.19    4.10
  -6   3   5   79.89    3.50
  -6  -3  -5   80.29    3.60
  -6   3   5   80.89    3.40
  -6  -3  -5   79.09    3.70
  -6   3  -5   76.99    3.60
  -6   3  -5   81.39    3.40
  -6   3  -5   79.99    3.50
  -6  -3   5   81.59    3.60
  -6  -3   5   77.99    3.70
   6  -3  -5   81.39    3.90
   7   3  -5  108.99    4.40
  -7   3   5  109.19    3.90
  -7  -3  -5  107.79    4.00
  -7  -3  -5  109.49    4.30
  -7  -3  -5  102.39    3.80
  -7   3   5  107.39    4.00
   7  -3  -5  103.49    4.10
  -7   3  -5  104.89    4.10
  -7   3  -5  107.29    3.80
  -7  -3   5  106.69    4.10
  -7   3  -5  111.09    3.70
  -7  -3   5  109.39    4.20
   8   3  -5   17.80    1.60
  -8   3   5   16.50    1.20
  -8  -3  -5   15.80    1.30
  -8   3   5   16.00    1.30
  -8  -3  -5   16.10    1.30
  -8  -3  -5   18.90    1.50
  -8   3  -5   18.80    1.40
  -8  -3   5   14.40    1.30
  -8  -3   5   17.80    1.30
  -8   3  -5   19.60    1.30
  -8   3  -5   17.10    1.30
   0   4   5  641.54   20.90
   0  -4   5  630.84   18.60
   0   4  -5  651.73   19.90
   0  -4  -5  667.43   18.80
   0  -4   5  678.23   19.30
   0   4  -5  656.73   19.50
   0  -4  -5  622.44   18.30
   0  -4  -5  626.84   18.90
   0   4  -5  674.13   19.60
   0  -4  -5  618.94   18.90
   0   4  -5  632.34   19.30
   0  -4  -5  661.13   21.80
  -1  -4  -5  337.47   11.70
  -1  -4  -5  340.27   12.10
   1   4  -5  338.47   12.80
   1   4  -5  339.67   13.10
   1   4  -5  335.77   12.40
   1   4  -5  331.87   12.60
   1  -4   5  358.46   11.90
  -1  -4  -5  334.17   12.00
  -1  -4  -5  327.47   11.40
   1   4   5  345.27   13.70
   1   4   5  327.77   11.80
  -1   4  -5  350.76   10.20
   1  -4  -5  337.87   11.50
   1  -4  -5  333.67   14.20
  -1  -4   5  338.47   12.50
   1  -4  -5  355.46   11.80
   1   4   5  322.97   11.10
  -2  -4  -5  178.28    8.70
   2   4  -5  164.18    9.70
  -2  -4  -5  140.79    9.90
  -2  -4  -5  154.08    9.80
  -2   4   5  164.28    5.70
  -2   4   5  170.58    5.10
   2   4  -5  171.88   10.00
  -2   4   5  164.08    5.00
   2   4  -5  169.38    9.90
  -2  -4  -5  167.08    8.80
   2   4  -5  167.68   11.10
  -2  -4   5  165.88    5.20
   2  -4  -5  164.98   12.00
   2  -4  -5  174.78    8.50
  -2  -4   5  161.08    5.20
   2  -4  -5  166.88    8.40
   2  -4  -5  171.58   11.40
  -2  -4   5  157.38    9.80
   2  -4  -5  151.88    9.60
  -2   4  -5  170.98    8.60
  -2   4  -5  177.58    8.70
   2   4   5  164.38   10.00
   3   4  -5  338.37   17.60
   3   4  -5  338.37   10.10
  -3   4   5  354.66   10.10
  -3  -4  -5  327.27   10.00
   3   4  -5  335.87    9.60
  -3   4   5  345.37    9.20
   3   4  -5  334.17    9.80
  -3  -4  -5  337.37   15.70
   3   4  -5  333.17   17.40
  -3  -4  -5  317.87   10.20
  -3   4   5  337.67    9.10
  -3  -4   5  367.16    9.80
  -3  -4   5  350.76    9.80
  -3   4  -5  342.27    9.90
  -3   4  -5  342.97   14.80
   3  -4  -5  326.07   16.40
   3  -4  -5  365.76   16.30
  -3   4  -5  343.77    9.80
  -3   4  -5  343.67    9.60
  -3   4  -5  363.86   15.10
   3   4   5  335.07   17.00
   3  -4  -5  349.67   10.10
   4   4  -5  129.19    5.70
  -4  -4  -5  133.89    5.30
  -4   4   5  141.99    4.60
  -4   4   5  135.39    5.30
  -4   4   5  137.59    4.60
  -4  -4  -5  137.29    5.20
  -4  -4   5  141.69    5.00
  -4   4  -5  127.99    5.90
  -4  -4   5  141.29    5.60
  -4  -4   5  140.29    4.90
  -4   4  -5  133.09    6.30
  -4   4  -5  136.19    5.10
   4  -4  -5  117.09    6.60
  -5   4   5   55.99    2.90
  -5  -4  -5   54.29    3.40
   5   4  -5   54.99    3.70
  -5  -4  -5   58.99    3.30
  -5   4   5   58.49    2.90
  -5   4   5   56.59    3.90
   5  -4  -5   57.09    3.30
  -5  -4   5   56.39    3.10
  -5   4  -5   56.59    2.80
  -5  -4   5   51.99    4.60
  -5   4  -5   59.89    3.20
  -5   4  -5   57.49    3.00
  -5  -4   5   57.09    3.00
  -6   4   5  209.98    6.70
  -6   4   5  216.88    6.70
  -6  -4  -5  223.68    6.90
  -6  -4  -5  223.28    7.20
   6   4  -5  213.88    7.50
  -6  -4   5  222.38    7.10
  -6   4  -5  217.68    6.70
   6  -4  -5  208.98    7.10
  -6   4  -5  216.98    6.90
  -6   4  -5  217.58    6.50
  -6  -4   5  219.18    7.10
  -7   4   5   22.60    1.80
   7   4  -5   20.10    2.20
  -7  -4  -5   22.30    1.90
  -7  -4  -5   25.10    1.80
  -7  -4  -5   23.30    2.20
  -7   4   5   24.30    1.80
  -7  -4   5   23.70    1.90
  -7   4  -5   28.60    1.60
  -7  -4   5   23.90    1.80
  -7   4  -5   21.90    1.80
  -7   4  -5   26.50    1.70
  -8  -4  -5    4.90    0.90
  -8   4   5    2.60    0.60
  -8   4   5    2.10    0.60
  -8  -4  -5    2.60    0.70
  -8  -4  -5    3.00    0.60
  -8   4  -5    2.50    0.70
  -8  -4   5    2.40    0.60
  -8  -4   5    1.40    0.60
   0   5   5  644.04   16.00
   0  -5   5  630.64   20.30
   0   5   5  651.43   16.00
   0  -5  -5  651.23   19.40
   0  -5  -5  609.44   20.60
   0   5   5  635.54   16.70
   0  -5  -5  660.53   19.80
   0  -5   5  612.64   15.90
   0   5  -5  624.44   20.90
   0   5  -5  661.43   20.80
   0   5  -5  657.63   20.70
   0  -5  -5  571.34   20.40
   0   5   5  586.94   21.50
   0  -5   5  611.64   15.90
   1   5  -5  265.47   12.90
   1   5  -5  272.07   12.80
  -1  -5  -5  274.27   11.10
  -1   5   5  250.57    7.90
   1   5  -5  277.67   14.10
  -1   5   5  260.07    7.30
  -1   5   5  250.77    7.20
   1   5  -5  240.38    8.20
  -1  -5  -5  265.87   11.30
  -1   5  -5  249.38    8.50
   1   5   5  261.57    7.40
   1   5   5  243.18    8.10
   1   5   5  261.57    7.30
  -1  -5   5  263.17    7.50
  -1  -5   5  268.07    7.40
  -1   5  -5  269.57   11.80
  -1   5  -5  256.77   11.70
   1   5   5  257.27   13.10
  -1  -5   5  272.27   12.50
   1  -5  -5  269.47   11.10
   1  -5  -5  278.47   11.30
   2   5  -5   65.99    3.60
   2   5  -5   50.09    7.50
  -2  -5  -5   55.89    4.50
   2   5  -5   64.99    4.00
  -2  -5  -5   63.29    8.50
  -2   5   5   65.59    3.50
  -2  -5  -5   68.49    9.00
  -2  -5  -5   67.99    4.70
   2   5  -5   54.29    7.50
  -2   5   5   64.19    2.80
   2   5  -5   67.79    3.50
  -2   5   5   63.29    2.70
  -2   5  -5   64.99    3.20
   2  -5  -5   61.49    7.30
  -2   5  -5   63.59    8.50
  -2  -5   5   68.69    2.90
  -2  -5   5   51.29    8.10
  -2   5  -5   57.29    8.40
  -2  -5   5   64.99    2.80
  -2   5  -5   60.39    3.20
   2  -5  -5   62.19    7.90
  -2   5  -5   60.69    3.50
  -3  -5  -5  190.58    6.40
  -3   5   5  195.38    6.70
  -3   5   5  196.08    5.80
   3   5  -5  188.18    6.70
  -3  -5  -5  196.98    6.70
   3   5  -5  189.48    6.40
  -3   5   5  194.08    5.90
   3   5  -5  184.68    6.20
  -3   5  -5  185.38    5.80
  -3  -5   5  185.78    6.00
  -3   5  -5  190.78    5.90
  -3  -5   5  191.58    6.10
  -3   5  -5  184.38    6.10
  -4   5   5   22.80    1.80
  -4   5   5   21.50    1.70
  -4  -5  -5   18.00    2.50
  -4  -5  -5   23.30    2.60
  -4   5   5   24.20    2.80
   4   5  -5   24.10    2.90
  -4  -5   5   18.30    2.10
  -4   5  -5   22.00    2.10
  -4   5  -5   24.20    2.10
  -4  -5   5   22.60    3.10
  -4  -5   5   26.50    2.10
  -4   5  -5   27.30    2.40
   5   5  -5   38.80    3.40
  -5  -5  -5   44.10    3.00
  -5   5   5   37.30    3.70
  -5   5   5   43.10    2.50
  -5  -5  -5   42.70    2.90
  -5   5   5   41.90    2.50
  -5  -5   5   42.30    2.80
  -5  -5   5   43.50    2.90
  -5   5  -5   47.10    2.80
  -5   5  -5   44.60    2.50
  -5   5  -5   41.50    2.50
  -5  -5   5   42.00    4.40
   6   5  -5  246.28    8.00
  -6   5   5  241.88    7.10
  -6  -5  -5  229.18    7.40
  -6  -5  -5  233.98    7.30
  -6   5   5  238.28    7.20
  -6  -5   5  243.18    7.70
  -6  -5   5  249.88    7.80
  -6   5  -5  246.68    7.70
  -6   5  -5  246.88    7.40
  -6   5  -5  251.47    7.20
  -7   5   5  107.99    3.70
  -7  -5  -5  111.59    3.70
  -7  -5  -5  109.29    4.20
   7   5  -5  106.89    4.20
  -7   5   5  107.29    3.70
  -7  -5  -5  113.89    3.90
  -7   5  -5  117.49    4.10
  -7   5  -5  112.69    3.80
  -7   5  -5  115.69    3.70
   0   6   5  340.17    9.00
   0   6   5  332.07    8.90
   0   6  -5  317.07   15.90
   0  -6   5  333.57    9.00
   0   6  -5  320.27    9.10
   0   6  -5  290.97   15.40
   0   6   5  324.67    9.70
   0   6  -5  325.77    9.60
   0   6  -5  323.57    9.30
   0  -6  -5  310.17   14.60
   0  -6   5  333.27    8.90
  -1  -6  -5    7.80    1.90
   1   6  -5    5.50    1.40
  -1  -6  -5   10.70    1.70
  -1   6   5   11.90    1.50
   1   6  -5    7.80    1.50
  -1   6   5    8.10    1.50
   1   6  -5    8.10    1.80
  -1   6  -5    9.40    1.60
   1   6   5    8.00    1.90
  -1   6  -5    9.50    1.50
   1   6   5    6.60    1.10
  -1   6  -5    0.00    6.20
  -1  -6   5    8.80    1.20
  -1   6  -5    4.90    6.30
  -1   6  -5    9.00    1.40
  -1  -6   5    6.70    1.10
   1   6   5    6.70    1.00
  -2   6   5   48.20    3.10
  -2  -6  -5   49.20    3.20
   2   6  -5   50.69    3.00
   2   6  -5   50.49    3.00
  -2   6   5   44.00    2.30
  -2   6   5   44.70    2.30
  -2  -6  -5   44.70    3.20
   2   6  -5   42.80    3.40
  -2  -6   5   48.10    2.50
  -2  -6   5   49.10    2.60
  -2   6  -5   46.30    2.60
  -2   6  -5   46.80    2.90
  -2   6  -5   51.39    2.80
   2   6   5   47.40    2.60
   2   6   5   51.09    2.60
  -3  -6  -5  632.04   16.60
   3   6  -5  618.54   17.00
  -3   6   5  628.54   16.90
  -3   6   5  600.34   15.90
  -3  -6  -5  610.54   16.30
  -3   6   5  604.34   16.00
  -3   6  -5  628.94   16.60
  -3  -6   5  653.03   17.00
  -3   6  -5  642.74   16.90
  -3  -6   5  629.64   16.80
  -3   6  -5  635.24   16.50
  -4   6   5  203.68    6.30
  -4  -6  -5  193.38    6.70
  -4   6   5  200.58    7.00
  -4   6   5  201.88    6.30
   4   6  -5  200.18    7.30
  -4  -6  -5  189.88    6.50
  -4   6  -5  203.38    6.20
  -4  -6   5  192.98    7.10
  -4  -6   5  193.58    6.60
  -4   6  -5  193.58    6.30
  -4  -6   5  189.98    6.50
  -4   6  -5  203.48    6.60
  -5   6   5   34.20    2.20
  -5   6   5   35.60    2.30
  -5  -6  -5   33.40    2.60
   5   6  -5   35.90    3.20
  -5   6   5   37.70    3.30
  -5  -6  -5   39.50    2.80
  -5   6  -5   35.90    2.70
  -5   6  -5   38.20    2.30
  -5   6  -5   36.30    2.40
  -5  -6   5   41.20    4.30
  -5  -6   5   36.90    2.80
  -5  -6   5   39.80    2.70
  -6   6   5    7.20    1.20
  -6  -6  -5    5.80    1.10
  -6  -6  -5    6.60    1.00
  -6  -6   5    4.00    0.90
  -6   6  -5    3.40    0.80
  -6   6  -5    3.80    1.00
  -6  -6   5    3.90    1.00
  -7  -6  -5    0.30    0.80
  -7  -6  -5    1.10    0.60
   7   6  -5   -0.50    1.00
  -7   6   5    0.00    0.50
  -7  -6  -5   -0.20    0.70
  -7   6   5    0.60    0.50
  -7   6  -5   -0.40    0.70
  -7   6  -5    0.00    0.60
  -7   6  -5   -1.20    0.80
  -7  -6   5    1.20    0.80
  -7  -6   5    1.20    0.70
   0  -7  -5   68.69    3.50
   0   7   5   62.39    3.10
   0   7   5   69.49    3.20
   0  -7   5   66.99    2.90
   0  -7  -5   68.79    3.30
   0  -7   5   65.89    3.00
  -1   7   5   20.30    1.70
   1   7  -5   25.20    2.30
  -1  -7  -5   24.30    2.90
   1  -7   5   21.40    1.60
   1  -7   5   21.80    1.70
  -1   7   5   19.80    1.70
  -1  -7  -5   18.40    3.20
   1   7  -5   19.80    2.20
   1   7  -5   22.90    2.90
  -1   7  -5   19.80    2.90
  -1  -7   5   22.90    1.80
   1   7   5   22.00    1.90
  -1  -7   5   20.80    1.90
  -1   7  -5   20.50    2.30
   1   7   5   21.00    1.90
  -1   7  -5   19.10    2.00
  -2  -7  -5  142.59    5.20
  -2   7   5  145.59    5.60
  -2   7   5  142.59    4.80
  -2  -7  -5  139.59    5.00
   2   7  -5  132.89    5.10
   2   7  -5  132.69    5.00
   2   7  -5  140.99    5.70
  -2   7   5  142.99    4.80
  -2   7  -5  134.49    5.10
  -2   7  -5  139.89    4.70
  -2   7  -5  138.39    4.90
  -2  -7   5  139.19    4.90
  -2  -7   5  134.39    4.80
  -3   7   5  328.67    9.40
  -3   7   5  331.97    9.50
   3   7  -5  332.67   10.50
  -3  -7  -5  333.67    9.80
  -3   7   5  337.57   10.30
  -3  -7  -5  330.07    9.60
  -3  -7   5  326.07    9.80
  -3   7  -5  345.57    9.50
  -3   7  -5  345.07    9.90
  -3  -7   5  335.07    9.90
  -3   7  -5  334.07    9.70
  -4   7   5   60.79    3.00
  -4   7   5   60.19    2.90
  -4  -7  -5   62.39    3.40
  -4  -7  -5   61.49    3.20
   4   7  -5   61.89    3.90
  -4   7   5   58.29    3.70
  -4   7  -5   61.59    2.90
  -4  -7   5   58.29    3.30
  -4  -7   5   56.89    3.20
  -4   7  -5   60.79    3.00
  -4   7  -5   62.99    3.30
  -4  -7   5   57.89    3.90
  -5  -7  -5  161.08    5.30
  -5   7   5  147.19    5.10
  -5   7   5  147.79    5.00
  -5  -7  -5  153.58    5.50
   5   7  -5  140.99    5.80
  -5   7  -5  156.48    5.50
  -5  -7   5  142.49    5.30
  -5  -7   5  156.98    6.70
  -5   7  -5  151.38    4.90
  -5  -7   5  147.69    5.50
  -5   7  -5  158.08    5.20
   6   7  -5  104.59    4.40
  -6   7   5  106.19    3.70
  -6   7   5  105.59    3.80
  -6  -7  -5  108.49    3.70
  -6  -7  -5  107.99    3.90
  -6   7  -5  112.39    3.70
  -6  -7   5  113.79    4.10
  -6   7  -5  110.69    3.80
  -6   7  -5  108.69    4.00
  -6  -7   5  103.99    4.00
  -7   7   5   32.50    1.60
  -7  -7  -5   34.30    1.60
   7   7  -5   30.20    1.90
  -7  -7  -5   38.50    1.60
  -7  -7  -5   37.90    1.90
  -7   7  -5   37.70    1.70
  -7   7  -5   35.10    1.70
  -7  -7   5   36.70    1.80
  -7   7  -5   36.30    1.90
  -7  -7   5   37.20    1.90
   0  -8   5  115.59    4.30
   0  -8  -5  116.89    4.50
   0   8  -5  115.79    4.50
   0   8   5  118.69    4.30
   0  -8  -5  113.19    4.30
   0   8  -5  116.19    4.90
   0   8   5  115.59    4.30
   0   8  -5  116.59    4.40
   0  -8   5  112.89    4.20
   1   8  -5  237.78    7.90
  -1  -8  -5  233.18    7.40
  -1   8   5  243.68    8.10
   1  -8   5  230.38    7.00
   1   8  -5  233.48    7.50
  -1   8   5  232.08    7.10
  -1   8   5  232.58    7.10
   1  -8   5  228.38    7.00
  -1  -8  -5  234.88    7.20
   1   8  -5  235.48    7.30
   1  -8  -5  239.78    7.40
   1   8   5  236.28    7.30
  -1   8  -5  233.68    7.20
   1   8   5  239.58    7.30
  -1   8  -5  238.78    7.40
  -1  -8   5  238.58    7.30
  -1   8  -5  240.18    7.70
   1  -8  -5  238.98    7.20
  -1  -8   5  233.08    7.30
  -2   8   5   28.10    3.00
   2   8  -5   29.30    2.40
   2  -8   5   29.60    2.10
   2   8  -5   27.80    2.50
  -2   8   5   27.70    2.10
  -2  -8  -5   27.20    2.60
   2   8  -5   28.50    3.10
  -2   8   5   30.90    2.10
   2  -8   5   28.60    2.00
  -2  -8  -5   31.30    2.40
  -2   8  -5   27.40    2.60
  -2  -8   5   31.90    2.30
  -2   8  -5   30.30    2.30
  -2   8  -5   30.40    2.30
  -2  -8   5   31.90    2.40
  -3   8   5  550.74   14.70
  -3   8   5  553.84   14.70
  -3  -8  -5  553.24   15.00
   3   8  -5  541.05   15.70
  -3  -8  -5  548.05   14.80
  -3   8   5  563.14   15.60
  -3  -8   5  552.04   15.20
  -3   8  -5  561.24   15.20
  -3   8  -5  559.84   14.70
  -3  -8   5  556.44   15.10
  -3   8  -5  550.44   14.90
   4   8  -5   18.00    2.80
  -4   8   5   22.20    1.90
  -4  -8  -5   20.10    2.20
  -4  -8  -5   22.20    2.10
  -4   8   5   21.60    1.90
  -4   8  -5   21.80    2.00
  -4  -8   5   19.40    2.10
  -4  -8   5   20.90    2.90
  -4   8  -5   21.80    2.20
  -4   8  -5   20.30    1.80
  -4  -8   5   23.10    2.10
  -5  -8  -5   22.70    1.80
  -5   8   5   23.80    1.80
   5   8  -5   20.30    2.40
  -5   8   5   23.50    1.80
  -5  -8  -5   23.00    1.90
  -5  -8   5   23.60    3.70
  -5   8  -5   22.00    2.00
   5  -8  -5   24.20    1.90
  -5   8  -5   23.10    1.70
   5  -8  -5   25.60    1.80
  -5   8  -5   23.90    1.60
  -5  -8   5   21.20    2.10
  -5  -8   5   26.70    2.10
  -6  -8  -5   12.80    1.30
  -6   8   5   10.70    1.20
   6   8  -5   10.40    1.70
  -6   8   5   12.00    1.20
  -6  -8  -5   11.50    1.30
   6  -8  -5   10.60    1.40
   6  -8  -5    8.20    1.00
  -6  -8   5    9.30    1.20
  -6   8  -5   10.90    1.30
  -6  -8   5    9.90    1.30
  -6   8  -5    8.90    1.30
  -6   8  -5   10.60    1.40
   0   9  -5    6.00    1.60
   0   9  -5    4.70    1.20
   0  -9  -5    7.00    1.40
   0  -9   5    3.70    1.00
   0   9  -5    3.90    1.30
   0   9   5    4.20    1.10
   0   9   5    5.90    1.10
   0  -9   5    3.40    1.00
   0  -9  -5    4.00    1.20
  -1   9   5   50.79    2.80
   1   9  -5   55.19    3.50
   1   9  -5   51.09    3.00
  -1   9   5   55.19    2.90
   1   9  -5   50.09    2.90
   1  -9   5   50.49    2.70
  -1  -9  -5   53.39    2.90
  -1  -9  -5   48.10    2.90
   1  -9   5   52.39    2.70
  -1  -9   5   50.39    2.80
   1   9   5   50.29    2.90
  -1   9  -5   56.69    3.00
  -1  -9   5   52.29    2.90
  -1   9  -5   57.19    3.30
   1  -9  -5   54.59    3.00
   1  -9  -5   51.49    2.80
   1   9   5   52.69    2.90
  -1   9  -5   53.49    2.90
   2   9  -5   31.20    3.00
  -2   9   5   31.10    2.20
   2  -9   5   34.70    2.10
  -2  -9  -5   30.50    2.30
  -2   9   5   30.10    2.10
  -2  -9  -5   28.20    2.40
   2  -9   5   31.50    2.00
  -2  -9   5   32.50    2.40
   2  -9  -5   28.60    2.30
  -2   9  -5   32.70    2.70
  -2  -9   5   30.00    2.40
  -2   9  -5   30.40    2.30
  -2   9  -5   31.30    2.20
   2  -9  -5   31.30    2.20
  -3   9   5   33.80    2.20
   3  -9   5   35.20    2.10
   3  -9   5   32.90    2.20
  -3   9   5   34.30    2.20
  -3  -9  -5   35.70    2.50
   3   9  -5   31.00    3.00
  -3  -9  -5   34.60    2.40
  -3  -9   5   31.80    2.40
  -3  -9   5   32.10    2.40
  -3   9  -5   32.80    2.30
  -3   9  -5   36.00    2.70
   3  -9  -5   36.00    2.20
   3  -9  -5   36.30    2.40
  -3   9  -5   35.50    2.30
  -4  -9  -5   15.40    1.80
  -4   9   5   15.80    1.60
   4  -9   5   15.40    1.40
   4   9  -5   14.10    2.30
  -4  -9  -5   14.40    1.70
  -4   9   5   12.40    1.50
   4  -9   5   14.40    1.40
  -4  -9   5   16.20    1.70
  -4  -9   5   17.10    2.40
  -4  -9   5   18.90    1.80
  -4   9  -5   15.60    1.90
  -4   9  -5   15.50    1.60
  -4   9  -5   16.50    1.60
   4  -9  -5   15.00    1.60
   4  -9  -5   15.90    1.70
  -5  -9  -5   11.10    1.40
   5  -9   5   12.30    1.20
  -5   9   5   10.50    1.40
   5   9  -5    8.40    1.30
  -5  -9  -5   10.90    1.30
   5  -9   5   13.00    1.20
  -5   9   5   13.70    1.40
  -5   9  -5   10.50    1.60
  -5   9  -5   11.80    1.40
  -5  -9   5   10.70    1.50
  -5   9  -5   10.40    1.30
   5  -9  -5    9.50    1.30
  -5  -9   5    9.90    1.60
   5  -9  -5   12.40    1.40
   0 -10  -5  108.09    4.20
   0  10   5  104.49    4.10
   0  10  -5  104.29    4.00
   0 -10   5  100.49    4.00
   0 -10   5  100.29    3.90
   0 -10  -5  113.59    4.10
   0  10  -5  114.29    4.70
   0  10   5  105.49    4.20
   0  10  -5  100.99    4.10
  -1 -10  -5   87.49    3.50
  -1  10   5   84.79    3.60
  -1  10   5   82.99    3.50
   1  10  -5   84.89    3.70
  -1 -10  -5   84.99    3.70
   1 -10   5   84.79    3.50
   1  10  -5   86.69    3.60
   1  10  -5   91.19    4.30
   1 -10   5   86.69    3.60
  -1  10  -5   90.49    3.60
  -1  10  -5   86.99    3.50
  -1 -10   5   82.09    3.60
  -1 -10   5   84.59    3.70
   1 -10  -5   81.69    3.60
   1 -10  -5   83.39    3.50
   1  10   5   84.89    3.60
   1  10   5   83.69    3.60
  -1  10  -5   85.79    3.90
  -3  10   5   56.99    2.60
   3 -10   5   51.69    2.40
  -3 -10  -5   55.49    2.50
  -3  10   5   56.29    2.60
   3 -10   5   48.40    2.40
   3  10  -5   62.29    3.30
  -3 -10  -5   52.79    2.70
  -3 -10   5   51.09    2.60
  -3  10  -5   49.70    2.50
   3 -10  -5   54.99    2.40
  -3  10  -5   51.49    2.50
  -3  10  -5   51.89    2.80
   3 -10  -5   56.99    2.60
  -3 -10   5   53.39    2.60
  -4  10   5   12.60    1.30
   4 -10   5   13.30    1.20
  -4 -10  -5   13.00    1.40
   4 -10   5   13.60    1.30
  -4 -10  -5   12.30    1.40
  -4  10   5   12.40    1.30
   4  10  -5   14.80    2.00
  -4 -10   5   12.60    2.10
  -4 -10   5   13.00    1.40
  -4  10  -5   13.30    1.60
  -4  10  -5   14.70    1.50
  -4 -10   5   12.30    1.40
  -4  10  -5   14.40    1.40
   4 -10  -5   13.00    1.40
   4 -10  -5   12.60    1.30
   5 -10   5    8.20    0.90
   5 -10   5    7.90    0.90
  -5 -10  -5    9.10    1.10
  -5  10   5    6.80    1.00
   5  10  -5    7.60    1.10
  -5  10   5    8.50    1.00
  -5 -10  -5    9.10    1.10
  -5 -10   5    5.90    0.80
  -5  10  -5    8.70    1.40
   0  11   5   18.00    1.60
   0 -11   5   20.20    1.60
   0  11  -5   20.80    1.70
   0 -11  -5   18.30    1.70
   0  11   5   18.10    1.60
   0 -11   5   18.10    1.60
   0  11  -5   20.60    1.70
   0 -11  -5   19.70    1.60
   0  11  -5   15.70    2.10
   1  11  -5   24.90    2.20
   1 -11   5   24.30    1.80
   1 -11   5   25.30    1.70
  -1 -11  -5   23.30    1.60
  -1 -11  -5   22.40    1.70
  -1  11   5   25.30    1.70
  -1  11   5   23.10    1.80
  -1 -11   5   23.20    1.70
  -1  11  -5   23.40    1.90
   1 -11  -5   24.00    1.70
   1 -11  -5   25.70    1.80
  -1 -11   5   21.90    1.80
  -1  11  -5   26.20    1.80
  -1  11  -5   25.80    2.20
   2 -11   5    9.00    1.20
  -2 -11  -5    6.90    1.00
   2  11  -5    9.20    1.40
  -2 -11  -5    8.70    1.40
   2 -11   5    7.80    1.20
  -2 -11   5    7.10    1.00
  -2  11  -5    5.40    0.90
  -2  11  -5    4.50    1.00
  -2  11  -5    3.90    0.90
  -2 -11   5    7.60    1.10
   2 -11  -5    6.00    0.90
   2 -11  -5    8.50    1.30
   3 -11   5   21.90    1.40
   3  11  -5   23.60    2.00
   3 -11   5   22.30    1.50
  -3  11   5   20.90    1.60
  -3 -11  -5   20.10    1.40
  -3 -11  -5   21.40    1.50
  -3  11   5   21.50    1.50
   3 -11  -5   20.60    1.40
   3 -11  -5   22.30    1.50
  -3 -11   5   22.40    1.60
  -3 -11   5   22.00    1.70
  -3  11  -5   19.60    1.70
  -3 -11   5   22.10    2.00
  -3  11  -5   20.70    1.60
  -3  11  -5   21.30    1.70
   4 -11   5   34.90    1.60
   0  12  -5  136.49    4.70
   0 -12  -5  142.39    4.10
   0 -12  -5  142.09    4.20
  -1  12   5  115.09    3.70
   1 -12   5  117.19    3.70
  -1 -12  -5  119.59    3.50
   1 -12   5  121.09    3.80
  -1  12   5  110.99    3.70
   1  12  -5  113.29    4.00
  -1 -12  -5  118.99    3.70
  -1 -12   5  118.59    3.90
   1 -12  -5  121.09    3.60
   1 -12  -5  120.09    3.70
  -1  12  -5  120.09    4.20
  -1 -12   5  118.79    3.90
  -2 -12  -5   31.10    1.60
   2 -12   5   32.70    1.60
  -2  12   5   32.40    1.60
   2 -12   5   31.70    1.70
  -2 -12  -5   33.50    1.60
   2  12  -5   34.90    2.00
  -2  12   5   33.50    1.60
   2 -12  -5   30.70    1.60
  -2 -12   5   33.00    1.70
  -2  12  -5   34.20    1.90
  -2 -12   5   32.40    1.70
   2 -12  -5   31.40    1.70
   0   0  -6 1312.07   35.10
   1   0  -6  498.55   13.80
  -1   0  -6  527.05   15.90
   1   0  -6  485.05   13.70
   1   0  -6  496.75   16.50
   1   0  -6  507.85   13.40
   1   0  -6  513.95   13.40
  -2   0  -6   -1.90    1.80
   2   0  -6    1.50    1.90
   2   0  -6    2.30    1.60
  -2   0  -6    1.50    1.80
   2   0  -6   -0.30    1.80
   2   0  -6   -3.30    1.90
  -3   0   6  572.94   14.90
   3   0   6  564.84   17.10
   3   0  -6  611.84   19.70
   3   0  -6  624.14   19.90
  -3   0   6  564.54   14.80
  -3   0  -6  582.94   19.80
   3   0  -6  586.54   19.30
  -3   0  -6  546.35   19.50
   3   0  -6  579.94   20.20
  -3   0   6  597.34   15.80
   4   0  -6    2.40    1.80
  -4   0   6   -1.90    1.60
  -4   0   6    1.90    0.90
  -4   0   6    0.50    0.80
  -4   0  -6    1.90    2.40
  -5   0  -6   28.90    2.90
  -5   0   6   28.70    2.10
  -5   0  -6   31.50    3.00
  -5   0   6   33.70    3.80
  -5   0   6   29.20    2.20
   5   0  -6   28.60    2.90
  -5   0  -6   35.00    2.80
  -6   0  -6   84.49    4.00
  -6   0  -6   85.09    3.90
   6   0  -6   80.39    4.10
  -6   0  -6   82.59    3.70
  -6   0   6   91.29    3.80
  -6   0   6   90.59    3.70
  -7   0  -6   30.70    2.30
  -7   0  -6   29.30    2.20
  -7   0   6   30.60    2.00
  -7   0   6   32.00    2.00
   7   0  -6   31.70    2.30
  -7   0  -6   31.40    2.00
   8   0  -6    5.60    1.00
  -8   0   6    3.40    0.60
  -8   0   6    3.00    0.60
  -8   0  -6    5.30    0.80
  -8   0  -6    3.90    0.70
  -8   0  -6    6.30    1.00
   0   1  -6 1897.41   46.80
   0  -1  -6 1793.22   47.20
   0  -1  -6 1717.13   43.10
   0  -1  -6 1735.93   43.10
   0   1  -6 1847.82   43.80
   0   1  -6 1817.62   43.80
  -1  -1  -6  199.68    5.80
  -1  -1  -6  187.28    5.80
   1   1  -6  191.18    6.80
   1   1  -6  200.68    6.80
   1   1  -6  197.28    6.50
   1   1  -6  206.38    6.40
  -1  -1  -6  194.38    8.50
  -1   1  -6  194.38    7.70
   1  -1  -6  191.08    9.00
   1  -1  -6  192.68    6.60
   1  -1  -6  197.38    6.00
   1  -1  -6  198.48    6.30
   1  -1  -6  193.98    6.20
   1  -1  -6  194.98    6.00
   1  -1  -6  193.18    6.60
  -2  -1  -6  372.06   12.00
   2  -1   6  378.16   10.50
   2   1  -6  400.66   13.00
  -2  -1  -6  367.96   12.00
   2   1  -6  398.26   13.00
   2   1  -6  405.16   12.70
   2   1  -6  390.76   12.70
   2  -1   6  392.16   10.40
   2  -1  -6  380.86   12.50
   2   1   6  386.96   13.20
  -2   1  -6  317.17   12.50
   2  -1  -6  418.56   15.50
  -2   1  -6  351.26   12.80
   2  -1  -6  398.06   12.50
   2  -1  -6  380.36   12.50
   2  -1  -6  389.46   12.80
  -3   1   6  384.16   10.00
  -3   1   6  371.26   10.80
  -3  -1  -6  349.27   15.10
   3  -1   6  349.87   13.20
   3   1  -6  404.66   15.20
  -3   1   6  376.96    9.90
   3   1  -6  376.76   15.10
   3   1  -6  387.26   14.90
  -3  -1  -6  377.16   15.00
  -3   1  -6  379.66   15.90
   3  -1  -6  370.26   16.30
  -3  -1   6  392.96   11.20
  -3   1  -6  382.06   15.80
   3  -1  -6  402.36   14.90
  -3  -1   6  386.46   10.30
   3   1   6  356.76   12.30
  -3  -1   6  388.56   10.30
   3   1   6  387.36   14.20
   3  -1  -6  387.86   14.70
  -4   1   6  325.67   10.00
  -4   1   6  334.67    9.20
  -4   1   6  343.07    9.30
   4   1  -6  333.77   10.10
  -4  -1   6  322.17    9.80
  -4  -1   6  328.37    9.00
   4  -1  -6  335.37    9.70
  -4  -1   6  328.77    9.10
  -4   1  -6  299.57    9.50
  -4   1  -6  323.97    9.80
  -4   1  -6  308.47    9.70
  -5   1   6   43.10    2.50
  -5   1   6   47.00    3.90
  -5  -1  -6   45.60    3.20
   5   1  -6   46.80    3.30
  -5   1   6   45.60    2.60
  -5  -1  -6   48.50    3.50
  -5  -1  -6   46.50    3.10
  -5   1  -6   42.90    3.30
  -5   1  -6   44.20    3.00
  -5  -1   6   48.80    4.10
   5  -1  -6   44.70    3.20
  -5  -1   6   44.50    2.70
  -5   1  -6   44.80    2.90
  -5  -1   6   44.40    2.60
  -6  -1  -6   33.70    2.90
  -6   1   6   38.50    2.40
  -6   1   6   40.00    2.40
   6   1  -6   39.50    3.00
  -6  -1  -6   40.10    2.80
  -6  -1  -6   39.90    2.60
  -6  -1   6   43.50    2.60
  -6  -1   6   39.90    2.60
  -6   1  -6   35.60    2.60
  -6   1  -6   39.00    2.60
  -6   1  -6   37.60    2.90
   6  -1  -6   40.90    2.90
  -7  -1  -6    5.10    0.90
  -7  -1  -6    4.90    0.90
  -7   1   6    3.70    0.80
  -7   1   6    3.90    0.80
   7   1  -6    5.30    1.30
  -7  -1  -6    3.70    1.10
  -7  -1   6    6.30    1.00
  -7   1  -6    5.90    1.10
   7  -1  -6    6.10    1.20
  -7  -1   6    5.30    0.90
  -7   1  -6    4.50    0.90
  -7   1  -6    3.20    0.80
  -8   1   6   43.80    2.00
  -8  -1  -6   44.60    2.00
  -8  -1  -6   48.70    2.30
   8   1  -6   46.40    2.30
  -8   1   6   45.40    1.90
  -8  -1  -6   45.10    1.90
  -8   1  -6   47.60    2.00
   8  -1  -6   46.30    2.30
  -8   1  -6   46.60    1.90
  -8   1  -6   45.10    2.10
  -8  -1   6   46.40    2.00
  -8  -1   6   46.80    2.10
   0  -2  -6 1804.42   44.30
   0   2  -6 1799.72   45.30
   0   2  -6 1887.81   47.40
   0  -2  -6 1914.61   48.80
   0   2  -6 1835.32   45.00
   0  -2   6 1794.12   44.30
   0  -2  -6 1817.92   44.80
   0  -2  -6 1805.22   44.80
   0  -2  -6 1794.42   44.20
   0  -2  -6 1803.52   44.30
   0   2  -6 1834.32   45.40
  -1  -2  -6   51.49    2.70
   1   2  -6   51.29    3.70
  -1  -2  -6   57.49    6.10
  -1  -2  -6   51.09    3.30
   1   2  -6   52.89    3.90
  -1  -2  -6   51.79    2.60
   1   2  -6   46.10    3.40
   1   2  -6   55.89    4.00
  -1  -2  -6   50.59    3.30
   1  -2   6   53.89    2.50
  -1   2  -6   50.49    3.30
   1  -2  -6   53.79    3.60
   1  -2  -6   55.29    5.60
   1   2   6   49.50    4.80
  -1  -2   6   51.99    3.20
  -1   2  -6   51.89    3.80
   1  -2  -6   49.60    3.40
   1  -2  -6   52.79    3.00
   1  -2  -6   50.09    3.10
  -1  -2   6   49.50    3.50
  -1   2  -6   54.49    3.30
   2  -2   6   67.69    4.90
   2  -2   6   75.99    3.90
  -2  -2  -6   65.69    5.40
   2   2  -6   75.19    5.50
  -2  -2  -6   79.79    4.50
  -2  -2  -6   76.79    5.40
   2  -2   6   65.59    4.20
  -2  -2  -6   82.19    4.40
   2   2  -6   73.69    5.80
   2   2  -6   80.39    5.80
   2   2  -6   75.79    5.80
   2  -2  -6   75.09    4.80
   2   2   6   75.59    6.10
   2  -2  -6   77.69    4.90
   2  -2  -6   79.49    5.80
   2  -2  -6   79.19    6.00
   2  -2  -6   83.69    7.50
   2   2   6   77.59    3.50
  -3   2   6  163.78    5.00
  -3   2   6  163.28    5.00
  -3  -2  -6  183.08   12.00
  -3   2   6  167.48    5.80
  -3  -2  -6  167.98    8.80
   3   2  -6  161.08    6.50
  -3  -2  -6  161.28    8.60
  -3  -2  -6  166.38   11.80
   3   2  -6  179.08   11.00
   3   2  -6  155.18   10.60
  -3  -2   6  160.48    5.90
   3   2   6  165.68   10.60
  -3  -2   6  159.98    5.10
  -3  -2   6  158.28    5.10
  -4  -2  -6  101.49    5.30
   4   2  -6  124.69    5.10
  -4   2   6  123.79    5.00
  -4  -2  -6  124.89    5.50
  -4   2   6  120.09    4.20
  -4   2   6  123.69    4.10
  -4   2  -6  116.79    5.10
   4  -2  -6  120.69    5.00
  -4   2  -6  116.79    4.80
  -4  -2   6  119.69    5.20
  -4  -2   6  122.09    4.30
  -4  -2   6  120.19    4.30
  -4   2  -6  117.59    4.90
   5   2  -6   54.89    3.60
  -5  -2  -6   55.89    3.50
  -5   2   6   61.29    2.90
  -5   2   6   57.39    2.80
  -5   2   6   58.59    3.90
  -5  -2  -6   56.19    3.40
   5  -2  -6   57.49    3.40
  -5   2  -6   62.49    3.50
  -5   2  -6   62.89    3.20
  -5   2  -6   56.89    3.10
  -5  -2   6   62.39    4.20
  -5  -2   6   59.39    3.00
  -5  -2   6   58.69    3.00
  -6  -2  -6  184.78    6.60
  -6  -2  -6  201.48    6.50
  -6   2   6  182.78    6.00
  -6  -2  -6  194.98    6.30
  -6   2   6  179.18    5.90
   6   2  -6  187.38    6.70
  -6   2  -6  190.38    6.00
  -6  -2   6  191.98    6.30
  -6   2  -6  179.88    6.30
  -6  -2   6  189.08    6.20
   6  -2  -6  184.68    6.50
  -6   2  -6  192.18    6.20
  -7   2   6    9.10    1.30
   7   2  -6   10.70    1.80
  -7  -2  -6    8.50    1.40
  -7   2   6    7.90    1.30
  -7  -2   6    4.90    0.90
   7  -2  -6    4.00    1.10
  -7  -2   6    3.30    0.80
  -7   2  -6    6.20    1.00
   8   2  -6    2.30    0.80
  -8  -2  -6    0.90    0.80
  -8   2   6    0.50    0.50
  -8  -2  -6    0.80    0.60
  -8  -2  -6    1.50    0.70
  -8   2   6    0.80    0.50
  -8   2  -6    0.90    0.60
  -8  -2   6    0.40    0.50
  -8   2  -6   -0.60    0.70
  -8   2  -6    1.10    0.60
  -8  -2   6    0.80    0.50
   0  -3  -6    3.10    1.20
   0   3  -6    2.40    1.80
   0  -3   6    1.20    2.00
   0  -3   6    2.10    1.40
   0  -3  -6    5.60    4.10
   0  -3  -6    0.70    1.20
   0   3  -6    0.70    1.80
   0   3  -6    2.20    1.70
   0   3  -6    0.70    1.60
   1  -3   6  105.29    5.40
  -1  -3  -6  125.59    5.40
   1   3  -6  117.69    6.50
  -1  -3  -6  112.79    9.40
  -1  -3  -6  119.99    5.20
   1   3  -6  113.29    6.30
   1   3  -6  113.49    6.40
  -1  -3  -6  112.19    6.00
  -1  -3  -6  121.19    6.00
   1   3  -6   98.49    9.00
   1  -3   6  111.39    5.00
  -1   3  -6  111.39    5.70
  -1  -3   6  101.09    5.60
   1  -3  -6  115.09    5.30
  -1   3  -6  123.39    5.80
   1  -3  -6  112.69    6.10
   1  -3  -6  119.49    5.30
   1   3   6  109.89    7.30
  -1   3  -6  120.29    5.60
   1  -3  -6  123.59    8.60
   1  -3  -6  124.99    6.00
  -2  -3  -6  167.28    7.50
  -2   3   6  154.98    4.90
   2   3  -6  169.48    9.40
   2   3  -6  167.18    9.30
  -2  -3  -6  161.98    9.20
  -2   3   6  168.48    5.80
  -2   3   6  157.98    4.80
  -2  -3  -6  169.68    7.60
   2   3  -6  170.78    9.30
   2   3  -6  163.68    8.70
  -2  -3  -6  160.08    9.10
   2  -3   6  166.38    9.10
   2   3   6  166.68    6.50
   2   3   6  178.58   10.10
   2   3   6  164.08    7.00
  -2   3  -6  134.19   11.30
  -2   3  -6  139.49   11.30
   2  -3  -6  148.69    9.30
   2  -3  -6  164.28    7.60
  -2  -3   6  163.68    5.00
  -2  -3   6  165.98    5.10
   2  -3  -6  172.08    9.10
   2  -3  -6  166.88    7.80
  -3   3   6   23.70    2.60
  -3   3   6   22.20    1.80
  -3  -3  -6   21.30    4.20
  -3   3   6   26.60    1.70
  -3  -3  -6   19.50    4.70
   3   3  -6   30.00    3.40
   3   3  -6   12.20    6.20
   3   3  -6   28.80    6.70
  -3  -3   6   21.40    1.80
   3   3   6   31.70    7.30
  -3  -3   6   23.00    2.70
  -3   3  -6   24.60    3.50
   3  -3  -6   27.20    3.30
  -3  -3   6   21.90    1.80
  -4  -3  -6   67.19    4.00
  -4   3   6   66.89    3.70
  -4  -3  -6   67.09    4.10
  -4   3   6   63.39    2.80
  -4   3   6   67.99    2.80
  -4  -3   6   67.39    4.00
  -4  -3   6   60.39    2.90
  -4  -3   6   63.49    3.10
  -4   3  -6   66.19    3.60
  -4   3  -6   63.39    3.30
  -4   3  -6   63.69    3.50
   4  -3  -6   59.19    3.70
  -5   3   6  139.19    4.70
  -5   3   6  140.19    4.80
  -5  -3  -6  143.79    5.30
  -5   3   6  136.59    5.60
   5   3  -6  145.59    5.80
  -5  -3  -6  139.39    5.40
  -5   3  -6  135.69    4.90
   5  -3  -6  133.69    5.30
  -5   3  -6  145.39    5.20
  -5  -3   6  132.89    4.90
  -5  -3   6  143.69    5.90
  -5   3  -6  135.79    4.80
  -5  -3   6  136.59    5.00
  -6   3   6  205.98    6.40
  -6  -3  -6  198.38    6.50
  -6   3   6  203.18    6.30
  -6  -3  -6  195.98    6.70
   6   3  -6  210.28    7.30
  -6   3  -6  209.48    6.40
   6  -3  -6  211.58    7.00
  -6   3  -6  188.48    6.60
  -6  -3   6  202.68    6.50
  -6  -3   6  209.58    6.60
  -6   3  -6  206.98    6.60
   7   3  -6   18.80    2.00
  -7  -3  -6   19.20    1.80
  -7   3   6   20.00    1.60
  -7  -3  -6   19.50    2.00
  -7  -3  -6   21.20    1.70
  -7   3   6   23.00    1.60
  -7  -3   6   21.90    1.80
   7  -3  -6   19.60    1.90
  -7   3  -6   19.70    1.70
  -7   3  -6   20.00    1.80
  -7   3  -6   20.10    1.60
  -7  -3   6   22.10    1.80
  -8  -3  -6    3.10    0.70
   8   3  -6    2.70    0.90
  -8  -3  -6    3.20    0.80
  -8   3   6    3.00    0.60
  -8  -3  -6    3.00    0.60
  -8   3   6    1.60    0.50
  -8  -3   6    4.00    0.60
  -8   3  -6    2.30    0.60
  -8  -3   6    2.90    0.60
  -8   3  -6    2.60    0.70
  -8   3  -6    3.60    0.70
   0  -4  -6 1660.03   43.10
   0   4  -6 1675.53   43.60
   0  -4  -6 1687.63   42.50
   0   4   6 1694.73   41.10
   0  -4  -6 1576.24   41.90
   0   4  -6 1674.83   43.80
   0   4  -6 1522.85   43.50
   0   4  -6 1615.34   43.30
   0  -4  -6 1665.03   43.20
  -1  -4  -6  286.87   10.30
   1   4  -6  263.07   11.50
  -1  -4  -6  284.07   12.00
   1   4  -6  296.97   12.20
  -1   4   6  273.77    7.60
  -1  -4  -6  278.47   12.00
   1   4  -6  279.87   12.20
  -1   4   6  290.57    8.60
  -1  -4  -6  291.17   10.70
   1   4  -6  275.27   12.10
  -1   4   6  285.17    7.60
  -1   4  -6  300.57   11.60
  -1   4  -6  304.07   11.60
  -1  -4   6  286.87    8.00
  -1  -4   6  285.17    7.90
  -1   4  -6  286.67    9.70
   1   4   6  284.57   13.60
   1  -4  -6  295.77   10.60
   1  -4  -6  281.87   10.60
   2   4  -6  146.79    6.30
   2   4  -6  171.68   11.40
   2   4  -6  148.19   11.20
  -2   4   6  143.99    5.30
  -2   4   6  145.69    4.50
  -2  -4  -6  153.38    8.80
  -2  -4  -6  146.79    8.70
  -2   4   6  145.09    4.60
   2   4  -6  138.99    6.00
   2   4  -6  140.29    6.10
  -2   4  -6  146.09    9.40
   2   4   6  160.08   11.80
  -2  -4   6  148.59    4.80
  -2  -4   6  150.78    4.90
   2  -4  -6  155.28    8.80
  -2   4  -6  149.39    9.40
   2  -4  -6  157.48    8.80
  -3   4   6  340.47    9.00
  -3   4   6  354.26   10.00
   3   4  -6  350.16   10.20
   3   4  -6  286.27    9.30
   3   4  -6  312.27    9.70
  -3   4   6  342.27    9.00
  -3   4  -6  337.57    9.90
  -3   4  -6  391.96   19.30
   3  -4  -6  348.47   10.20
  -3   4  -6  346.07    9.80
  -3  -4   6  349.37    9.80
  -3   4  -6  331.47   19.60
  -3  -4   6  349.17   10.40
  -3   4  -6  336.37    9.90
  -3  -4   6  351.66    9.70
  -4   4   6  292.37    8.30
  -4  -4  -6  286.87    8.90
  -4   4   6  291.07    9.10
  -4  -4  -6  295.57    9.10
   4   4  -6  299.47    9.40
  -4   4   6  293.77    8.30
  -4  -4   6  307.37    9.60
  -4   4  -6  298.47    8.80
  -4   4  -6  298.07    8.90
   4  -4  -6  305.77    9.20
  -4  -4   6  303.27    8.80
  -4   4  -6  298.27    8.60
  -4  -4   6  308.87    9.00
  -5   4   6   43.90    2.40
   5   4  -6   40.00    3.30
  -5   4   6   43.20    3.50
  -5  -4  -6   43.80    3.20
  -5  -4  -6   37.40    3.00
  -5   4   6   42.90    2.40
  -5  -4   6   42.00    2.60
  -5  -4   6   48.10    4.10
  -5   4  -6   47.50    2.60
  -5  -4   6   42.00    2.70
  -5   4  -6   46.80    2.90
  -5   4  -6   42.70    2.70
   5  -4  -6   46.40    3.00
  -6   4   6   19.40    1.70
  -6  -4  -6   18.60    2.30
   6   4  -6   15.90    2.20
  -6  -4  -6   24.30    2.20
  -6   4   6   19.90    1.70
  -6   4  -6   22.40    2.10
  -6  -4   6   20.00    2.00
  -6   4  -6   18.40    1.90
  -6  -4   6   20.60    2.10
   6  -4  -6   20.90    2.30
  -6   4  -6   16.20    1.80
  -7   4   6   30.50    1.80
  -7   4   6   30.70    1.80
  -7  -4  -6   28.70    1.80
   7   4  -6   26.80    2.20
  -7  -4  -6   32.20    2.20
  -7  -4  -6   29.40    2.00
  -7  -4   6   27.10    1.90
  -7   4  -6   28.60    1.90
  -7   4  -6   28.40    1.80
  -7   4  -6   30.60    1.70
  -7  -4   6   30.70    1.90
   0   5  -6 1631.74   44.50
   0   5   6 1581.14   46.80
   0   5   6 1528.45   38.40
   0   5  -6 1547.45   39.30
   0  -5  -6 1586.04   42.60
   0   5  -6 1629.74   44.30
   0   5   6 1573.04   39.30
   0   5   6 1498.85   38.30
   0  -5   6 1589.04   38.50
   0  -5  -6 1641.34   42.30
   0  -5   6 1595.14   38.40
   1   5  -6  560.94   21.20
  -1  -5  -6  565.94   19.10
   1   5  -6  558.54   21.20
   1   5  -6  542.15   14.90
  -1  -5  -6  544.55   18.50
  -1   5   6  574.44   15.30
   1   5  -6  539.55   15.10
  -1   5   6  577.44   14.30
   1   5  -6  552.44   15.30
  -1   5   6  581.94   14.30
  -1   5  -6  586.04   20.90
   1  -5  -6  606.94   19.30
  -1  -5   6  596.34   14.90
  -1   5  -6  604.84   20.80
  -1   5  -6  562.94   15.80
  -1   5  -6  572.94   15.40
  -1  -5   6  596.44   15.00
   1   5   6  566.94   15.70
   1   5   6  570.54   14.80
  -1   5  -6  548.65   15.50
   1   5   6  572.84   14.80
   1  -5  -6  576.64   18.90
   2   5  -6    6.50    2.10
   2   5  -6    4.80    1.60
  -2   5   6    7.70    1.50
  -2   5   6    8.40    1.40
  -2   5   6    6.60    1.10
   2   5  -6    5.90    1.70
  -2   5  -6    3.50    6.40
  -2   5  -6    4.50    1.90
  -2   5  -6    8.90    6.40
  -2   5  -6    5.70    1.70
  -2   5  -6    4.70    1.50
  -3   5   6  144.39    4.60
  -3   5   6  136.49    5.40
  -3  -5  -6  132.49    5.60
  -3   5   6  138.79    4.50
  -3  -5  -6  130.29    5.40
  -3   5  -6  142.59    5.00
  -3   5  -6  141.29    4.90
  -3  -5   6  145.49    5.00
  -3  -5   6  142.29    4.90
  -3   5  -6  147.69    5.20
  -4   5   6   69.89    3.80
   4   5  -6   71.39    4.20
  -4   5   6   70.39    3.00
  -4   5   6   70.99    3.00
  -4  -5  -6   66.59    3.80
  -4  -5  -6   72.19    3.80
  -4   5  -6   79.19    3.60
  -4  -5   6   74.79    4.10
  -4   5  -6   71.99    3.40
  -4  -5   6   74.59    3.50
  -4  -5   6   71.89    3.40
  -4   5  -6   72.39    3.30
  -5   5   6   31.90    3.20
  -5  -5  -6   25.10    2.60
  -5   5   6   33.10    2.10
  -5  -5  -6   29.60    2.70
  -5   5   6   29.20    2.10
   5   5  -6   33.00    3.10
  -5   5  -6   27.60    2.10
  -5  -5   6   29.60    2.40
  -5   5  -6   32.70    2.50
  -5  -5   6   30.20    3.70
  -5  -5   6   30.90    2.30
  -5   5  -6   30.30    2.20
  -6  -5  -6  314.07   10.40
  -6  -5  -6  299.37   10.10
  -6   5  -6  276.37    8.70
  -7  -5  -6   28.70    1.80
  -7   5   6   27.70    1.60
  -7  -5  -6   25.00    2.00
   7   5  -6   25.20    2.00
  -7   5   6   25.50    1.60
  -7  -5  -6   28.00    1.60
  -7   5  -6   28.60    1.50
  -7   5  -6   28.60    1.60
  -7  -5   6   26.80    1.80
  -7  -5   6   25.00    1.70
  -7   5  -6   27.80    1.80
   0   6   6   24.00    1.80
   0  -6   6   29.20    1.80
   0   6   6   26.40    1.80
   0  -6   6   25.00    1.80
   0   6  -6   33.20    3.20
   0   6  -6   24.10    2.70
   0   6  -6   23.20    2.50
   0   6   6   29.60    2.70
   1   6  -6   45.60    3.00
  -1   6   6   50.29    2.30
   1   6  -6   49.40    2.90
   1  -6   6   41.60    2.10
  -1   6   6   49.80    2.30
   1  -6   6   42.40    2.10
  -1   6   6   45.80    3.10
   1   6  -6   47.30    3.60
  -1  -6  -6   39.20    3.50
  -1  -6  -6   39.30    3.30
   1   6   6   42.60    2.30
  -1  -6   6   44.70    2.30
  -1   6  -6   45.90    2.90
   1   6   6   44.00    2.30
  -1   6  -6   41.80    3.10
  -1   6  -6   47.60    2.80
   1   6   6   48.50    3.50
  -1  -6   6   44.30    2.30
  -2   6   6   43.20    2.30
  -2   6   6   45.00    2.20
  -2   6   6   43.30    3.00
  -2  -6  -6   39.20    3.30
  -2  -6  -6   41.20    3.30
  -2  -6   6   40.70    2.40
  -2   6  -6   36.40    2.60
  -2   6  -6   36.10    2.70
  -2  -6   6   41.40    2.30
  -2   6  -6   41.30    3.40
  -3  -6  -6  382.56   10.80
  -3   6   6  390.96   11.40
  -3   6   6  373.86   10.30
  -3  -6  -6  380.06   11.10
  -3   6   6  377.06   10.40
   3   6  -6  373.26   11.50
  -3   6  -6  393.56   11.00
  -3   6  -6  375.36   10.50
  -3   6  -6  379.06   10.70
  -3  -6   6  386.46   10.80
  -3  -6   6  384.36   10.90
  -4  -6  -6   80.89    4.00
  -4   6   6   81.69    3.40
  -4  -6  -6   80.69    3.90
   4   6  -6   84.89    4.50
  -4   6   6   78.69    3.30
  -4   6   6   85.99    4.20
  -4   6  -6   80.59    3.50
  -4   6  -6   84.19    3.70
  -4  -6   6   86.79    3.80
  -4   6  -6   83.59    3.90
  -4  -6   6   85.99    4.40
  -4  -6   6   82.89    3.70
  -5   6   6   68.09    2.90
   5   6  -6   64.59    3.90
  -5  -6  -6   62.99    3.40
  -5  -6  -6   66.79    3.50
  -5   6   6   63.89    2.90
  -5   6   6   66.39    3.90
  -5   6  -6   74.69    3.30
  -5  -6   6   68.39    3.50
  -5  -6   6   68.99    3.40
  -5   6  -6   72.09    3.20
  -5   6  -6   73.79    3.50
  -5  -6   6   76.99    4.50
  -6   6   6  163.38    5.20
  -6   6   6  167.98    5.30
   6   6  -6  175.98    6.10
  -6  -6  -6  173.18    5.60
  -6  -6  -6  170.38    5.40
  -6   6  -6  169.88    5.20
  -6   6  -6  169.58    5.30
  -6   6  -6  172.48    5.60
  -6  -6   6  171.68    5.50
  -6  -6   6  167.78    5.50
   7   6  -6   20.90    1.70
  -7  -6  -6   22.30    1.40
  -7  -6  -6   22.20    1.50
  -7   6   6   23.80    1.30
  -7  -6  -6   20.80    1.60
  -7   6   6   20.80    1.40
   7  -6  -6   25.60    2.00
  -7   6  -6   23.40    1.40
  -7  -6   6   21.50    1.50
  -7   6  -6   22.00    1.40
   7  -6  -6   27.20    2.10
  -7   6  -6   25.80    1.70
  -7  -6   6   23.90    1.50
   0  -7  -6   82.79    3.80
   0  -7   6   77.59    3.30
   0   7  -6   91.49    4.30
   0   7   6   78.69    3.30
   0  -7   6   80.29    3.20
   0   7   6   82.19    3.30
   0  -7  -6   80.99    4.00
   0   7  -6   82.59    3.60
   0   7   6   89.59    4.30
   0   7  -6   82.89    3.80
  -1   7   6   12.60    1.60
   1   7  -6    8.60    1.80
   1   7  -6    9.90    1.60
  -1  -7  -6   12.90    1.90
  -1  -7  -6   11.20    1.70
  -1   7   6   12.60    1.70
   1  -7   6   14.70    1.50
   1  -7   6   16.10    1.50
  -1   7  -6   12.10    1.70
  -1  -7   6   11.90    1.70
  -1  -7   6   12.30    1.80
  -1   7  -6   11.60    1.80
   1   7   6   13.20    1.80
  -1   7  -6   12.70    2.00
   1   7   6   15.00    2.70
  -2  -7  -6   31.70    2.70
  -2   7   6   30.50    2.00
   2   7  -6   32.90    2.80
  -2   7   6   30.90    2.80
   2   7  -6   32.30    3.20
   2   7  -6   33.60    2.60
  -2  -7  -6   29.80    2.70
  -2   7   6   31.70    2.10
  -2  -7   6   30.10    2.10
  -2   7  -6   27.90    2.60
  -2   7  -6   30.50    2.30
  -2   7  -6   32.00    2.50
  -2  -7   6   32.40    2.20
  -3   7   6  261.17    7.70
  -3  -7  -6  260.07    8.00
   3   7  -6  260.47    8.80
  -3   7   6  270.37    8.70
  -3   7   6  261.97    7.70
  -3  -7  -6  255.87    8.20
  -3   7  -6  269.37    8.00
  -3  -7   6  262.77    8.10
  -3  -7   6  267.97    8.20
  -3   7  -6  267.67    7.80
  -3   7  -6  257.97    8.20
  -4   7   6  142.79    4.90
  -4  -7  -6  148.49    5.30
  -4   7   6  149.49    5.00
   4   7  -6  147.59    6.10
  -4  -7  -6  155.08    5.60
  -4   7   6  145.49    5.70
  -4   7  -6  154.88    5.30
  -4   7  -6  146.69    5.40
  -4  -7   6  148.49    5.90
  -4  -7   6  144.89    5.30
  -4  -7   6  150.68    5.40
  -4   7  -6  158.58    5.10
  -5  -7  -6    1.60    1.70
  -5  -7  -6   -0.30    1.10
  -5   7  -6    1.30    1.60
  -5   7  -6    1.00    1.10
  -5  -7   6   -1.60    1.80
  -5  -7   6    0.50    1.30
  -5  -7   6   -1.10    1.30
   6   7  -6   45.60    2.80
  -6   7   6   47.60    2.20
  -6  -7  -6   49.70    2.30
  -6   7   6   46.80    2.10
  -6  -7  -6   47.50    2.30
  -6   7  -6   45.40    2.10
  -6  -7   6   42.00    2.20
  -6   7  -6   44.70    2.40
  -6   7  -6   45.00    2.00
  -6  -7   6   40.00    2.10
   0  -8   6    5.40    1.10
   0   8  -6    7.00    1.30
   0   8  -6    4.00    1.50
   0   8   6    5.80    1.50
   0   8  -6    7.10    1.40
   0  -8  -6    6.80    1.40
   0   8   6    5.40    1.10
   0  -8  -6    5.60    1.50
   0  -8   6    8.60    1.50
   0   8   6    5.40    1.10
   1   8  -6   17.60    2.70
  -1   8   6   19.00    1.80
   1  -8   6   15.90    1.70
  -1  -8  -6   20.40    2.30
  -1  -8  -6   19.60    2.20
  -1   8   6   24.30    2.80
  -1   8   6   15.80    1.90
   1   8  -6   16.20    2.20
   1  -8   6   17.60    1.80
   1   8  -6   19.40    2.40
  -1   8  -6   20.20    2.60
   1  -8  -6   19.40    2.20
  -1   8  -6   18.00    2.10
   1  -8  -6   19.60    2.30
  -1  -8   6   17.00    1.90
   1   8   6   21.00    1.90
   1   8   6   18.00    1.90
  -1   8  -6   20.20    2.20
  -1  -8   6   19.80    1.90
   2   8  -6  174.48    6.20
  -2   8   6  172.28    5.60
  -2  -8  -6  171.18    6.00
  -2   8   6  175.48    6.60
   2  -8   6  172.48    5.50
  -2  -8  -6  167.48    5.80
   2   8  -6  174.08    6.00
  -2   8   6  173.68    5.60
   2   8  -6  179.28    6.60
   2  -8   6  167.48    5.40
  -2   8  -6  175.68    5.80
  -2   8  -6  183.18    6.00
  -2  -8   6  173.68    5.90
  -2  -8   6  173.18    5.90
  -2   8  -6  179.58    6.30
  -3  -8  -6   56.59    3.20
  -3  -8  -6   54.39    3.00
  -3   8   6   59.69    2.80
  -3   8   6   58.59    2.80
  -3   8   6   58.99    3.70
   3  -8   6   59.99    2.70
   3  -8   6   60.19    2.70
   3   8  -6   49.99    3.60
  -3   8  -6   63.69    3.00
  -3  -8   6   53.99    3.00
  -3   8  -6   59.49    3.10
  -3   8  -6   61.99    3.40
  -3  -8   6   58.19    3.00
   4   8  -6   23.00    2.80
  -4  -8  -6   23.10    2.30
  -4   8   6   21.40    1.80
  -4   8   6   24.40    1.90
  -4  -8  -6   25.60    2.10
  -4   8  -6   21.10    1.90
  -4   8  -6   19.10    2.20
  -4  -8   6   18.50    1.90
  -4  -8   6   19.00    2.00
  -4   8  -6   24.10    1.80
  -5   8   6    9.60    1.30
   5   8  -6   11.50    2.00
  -5  -8  -6   11.40    1.50
  -5   8   6    9.30    1.20
  -5  -8  -6   10.80    1.60
  -5   8  -6   11.60    1.30
  -5   8  -6    6.50    1.10
  -5  -8   6    5.40    1.80
  -5   8  -6    9.30    1.30
  -5  -8   6    8.90    1.20
  -5  -8   6    7.40    1.10
   6  -8   6    5.10    0.80
   6   8  -6    7.00    1.10
  -6  -8  -6    6.40    0.80
  -6  -8  -6    6.90    1.10
   6  -8   6    7.10    0.90
   6  -8  -6    5.20    1.20
  -6   8  -6    5.70    1.00
  -6  -8   6    6.30    0.90
  -6  -8   6    9.20    1.20
   6  -8  -6    6.20    0.90
  -6   8  -6    6.10    0.80
  -6   8  -6    6.10    0.80
   0  -9   6   40.30    2.40
   0   9   6   39.40    2.40
   0   9  -6   42.80    2.70
   0   9   6   39.70    2.40
   0  -9  -6   40.00    2.70
   0   9  -6   35.00    2.50
   0  -9  -6   37.20    2.50
   0  -9   6   38.50    2.30
   0   9  -6   36.70    2.90
  -1   9   6   63.69    3.00
   1   9  -6   63.99    3.40
   1   9  -6   63.09    3.20
  -1  -9  -6   67.39    3.30
   1  -9   6   64.49    3.00
   1  -9   6   66.49    3.00
   1   9  -6   69.59    3.90
  -1  -9  -6   61.69    3.20
  -1   9   6   64.59    2.90
   1  -9  -6   61.09    3.10
  -1  -9   6   65.09    3.10
   1  -9  -6   61.99    3.20
   1   9   6   59.79    3.00
  -1   9  -6   61.29    3.20
   1   9   6   64.59    3.00
  -1   9  -6   62.69    3.60
  -1   9  -6   66.19    3.20
  -1  -9   6   63.99    3.00
   2  -9   6    6.20    1.00
  -2  -9  -6    8.50    1.30
   2  -9   6   10.60    1.40
  -2   9   6   12.60    1.70
  -2  -9  -6    8.30    1.50
   2   9  -6   10.90    2.00
  -2   9  -6   11.50    1.80
  -2   9  -6   11.40    1.80
  -2   9  -6    6.20    1.10
  -2  -9   6    7.40    1.20
   2  -9  -6   11.70    1.80
   2  -9  -6    7.20    1.30
   3  -9   6   91.29    4.20
  -3  -9  -6   85.09    4.30
  -3   9   6   95.39    3.90
   3   9  -6   90.29    4.90
  -3  -9  -6   90.99    4.70
  -3   9   6   79.89    4.20
   3  -9   6   94.29    4.20
  -3  -9   6   84.59    4.00
   3  -9  -6   89.69    3.80
  -3   9  -6   92.39    3.80
  -3   9  -6   85.99    3.60
   3  -9  -6   83.19    3.70
  -3  -9   6   89.79    4.10
  -4  -9  -6  195.28    5.90
   4   9  -6  196.88    6.60
  -4   9   6  188.48    5.80
  -4   9   6  186.18    5.80
   4  -9   6  195.38    5.70
  -4  -9  -6  196.38    6.10
   4  -9   6  194.48    5.70
  -4  -9   6  181.98    6.20
   4  -9  -6  188.48    5.60
  -4  -9   6  178.78    5.80
  -4   9  -6  185.78    6.00
  -4   9  -6  191.28    5.60
   4  -9  -6  191.18    5.80
  -4   9  -6  183.08    5.70
  -5  -9  -6   21.50    1.60
  -5   9   6   22.00    1.40
   5  -9   6   21.40    1.20
  -5  -9  -6   19.50    1.50
  -5   9   6   20.70    1.40
   5   9  -6   16.20    2.00
   5  -9   6   20.40    1.30
  -5  -9   6   17.50    1.50
   5  -9  -6   19.10    1.50
  -5   9  -6   21.80    1.60
  -5   9  -6   20.70    1.50
   5  -9  -6   20.40    1.40
  -5   9  -6   20.90    1.50
  -5  -9   6   20.80    1.60
   0  10   6   74.59    3.80
   0 -10   6   73.29    3.30
   0  10  -6   74.49    3.30
   0  10  -6   65.19    4.00
   0 -10   6   77.89    3.50
   0 -10  -6   75.59    3.30
   0  10   6   78.29    3.90
   0  10  -6   73.89    3.40
   0 -10  -6   71.49    3.30
  -2 -10  -6   23.30    2.00
  -2  10   6   26.90    1.80
   2 -10   6   22.70    1.60
   2 -10   6   22.40    1.70
   2  10  -6   22.40    2.50
  -2  10   6   27.10    1.80
  -2 -10  -6   25.50    1.80
  -2 -10   6   21.70    1.90
   2 -10  -6   24.70    1.90
  -2  10  -6   22.70    1.90
  -2 -10   6   25.50    2.00
  -2  10  -6   22.60    2.20
  -2  10  -6   21.50    1.80
   2 -10  -6   23.20    1.80
   3 -10   6  144.49    4.60
  -3  10   6  142.79    4.60
  -3 -10  -6  145.49    4.70
   3  10  -6  147.79    5.30
   3 -10   6  144.69    4.50
  -3  10   6  141.29    4.60
  -3 -10  -6  148.79    4.80
  -3  10  -6  138.69    5.00
   3 -10  -6  144.09    4.60
  -3  10  -6  152.48    4.80
   3 -10  -6  143.69    4.70
  -3 -10   6  149.69    4.90
  -3  10  -6  147.29    4.70
  -3 -10   6  150.78    4.90
  -3 -10   6  147.69    5.30
   4 -10   6   70.39    2.50
  -4  10   6   69.99    2.60
   4  10  -6   66.09    3.10
  -4  10   6   67.59    2.60
   4 -10   6   68.89    2.50
  -4 -10  -6   66.99    2.60
  -4 -10  -6   65.19    2.70
  -4 -10   6   67.39    2.80
   4 -10  -6   66.99    2.60
  -4  10  -6   68.09    2.50
  -4 -10   6   66.39    2.70
  -4  10  -6   69.49    2.90
  -4  10  -6   67.19    2.60
   4 -10  -6   67.99    2.50
  -4 -10   6   66.69    3.20
   0 -11  -6   -0.80    0.80
   0 -11   6   -0.50    0.60
   0  11  -6    0.20    0.80
   0  11   6   -0.50    0.70
   0 -11  -6    0.10    0.70
   0  11  -6   -1.10    0.80
   0  11  -6   -1.40    1.00
   0  11   6    1.90    0.70
  -1 -11  -6   36.90    2.00
  -1 -11  -6   34.70    2.00
   1 -11   6   36.50    1.90
   1  11  -6   33.60    2.40
  -1  11   6   32.60    1.90
   1 -11   6   36.10    2.00
  -1  11   6   33.30    1.90
  -1  11  -6   35.80    2.10
  -1  11  -6   36.10    2.40
  -1 -11   6   36.70    2.00
  -1  11  -6   33.90    2.00
   1 -11  -6   33.80    2.00
  -1 -11   6   35.40    2.00
   1 -11  -6   37.40    1.90
  -2  11   6   13.80    1.30
   2 -11   6   13.00    1.30
   2  11  -6   16.00    1.90
   2 -11   6   13.40    1.20
  -2  11   6   14.70    1.30
  -2 -11  -6   10.90    1.40
  -2 -11  -6   12.30    1.40
  -2 -11   6   15.10    1.40
  -2  11  -6   11.90    1.40
   2 -11  -6   16.00    1.40
   2 -11  -6   14.40    1.40
  -2  11  -6   12.90    1.70
  -2  11  -6   12.30    1.40
  -2 -11   6   17.40    1.50
  -3 -11  -6    7.00    1.10
  -3 -11  -6    5.00    0.80
  -3  11   6    6.80    1.00
  -3  11   6    6.50    1.00
   3 -11   6    7.10    1.00
   3  11  -6    5.50    1.10
  -3  11  -6    6.70    0.90
  -3  11  -6    5.80    1.00
  -3 -11   6    5.20    0.80
  -3  11  -6    8.20    1.30
  -3 -11   6    6.20    1.00
   3 -11  -6    7.50    1.20
  -3 -11   6    6.50    0.90
   3 -11  -6    5.00    0.70
   0 -12  -6   25.50    1.50
   0 -12   6   29.10    1.50
   0 -12   6   30.20    1.50
   0  12  -6   29.20    1.90
   0 -12  -6   29.60    1.60
   1  12  -6   14.80    1.50
   1 -12   6   10.40    1.00
  -1 -12  -6   14.70    1.30
   1 -12   6   12.30    1.10
  -1 -12  -6   11.70    1.10
   1 -12  -6   11.00    1.20
  -1 -12   6   12.40    1.10
  -1 -12   6   12.40    1.10
  -1  12  -6   13.60    1.50
   1 -12  -6   12.30    1.10
   0   0  -7    0.50    0.60
   0   0  -7    0.50    0.60
   0   0  -7   -2.00    3.10
   1   0  -7   79.49    4.10
  -1   0  -7   79.09    6.40
   1   0  -7   82.89    4.10
   1   0  -7   80.79    3.10
   1   0  -7   71.09    7.00
   2   0  -7   31.10    5.00
   2   0  -7   35.40    4.90
   2   0  -7   31.20    4.20
   2   0  -7   32.00    4.40
  -2   0   7   35.30    2.70
  -3   0   7  638.34   16.40
  -3   0   7  655.13   17.50
   3   0  -7  649.04   22.60
   3   0  -7  659.53   22.90
  -3   0   7  651.73   16.50
  -4   0   7  107.19    4.70
  -4   0   7  129.29    5.20
  -4   0   7  112.99    4.70
   4   0  -7  136.89    5.30
  -5   0   7    1.50    0.90
  -5   0   7    1.10    1.70
   5   0  -7   -0.90    1.40
  -5   0  -7    4.60    1.70
  -5   0  -7    1.60    1.80
  -5   0   7    0.20    0.80
  -5   0  -7    2.50    1.50
  -6   0  -7   22.60    2.30
   6   0  -7   18.30    2.40
  -6   0   7   19.20    1.80
  -6   0  -7   16.10    2.60
  -6   0   7   20.10    1.80
  -6   0  -7   18.70    2.20
  -7   0   7   12.10    1.40
  -7   0  -7   11.40    1.80
  -7   0   7   13.50    1.40
  -7   0  -7   13.60    1.60
  -7   0  -7   10.60    1.50
   7   0  -7   13.50    1.90
  -8   0   7    5.40    0.90
  -8   0  -7    3.90    0.70
  -8   0   7    3.90    0.60
  -8   0  -7    5.00    0.70
   8   0  -7    5.20    0.90
  -8   0  -7    5.20    0.80
   0  -1  -7  460.95   11.70
   0  -1  -7  446.16   11.60
   0  -1  -7  459.85   11.70
   0   1  -7  461.35   15.60
   0  -1  -7  456.45   11.60
   0  -1  -7  469.45   16.50
   0   1  -7  438.06   12.20
   0   1  -7  440.76   12.20
   1   1  -7   99.89    7.80
   1   1  -7  106.09    4.30
   1   1  -7  107.09    4.30
  -1  -1  -7  108.89    8.20
   1   1  -7  108.09    5.10
  -1  -1  -7  102.39    4.00
   1   1  -7  104.69    5.10
  -1  -1  -7  102.79    3.90
   1  -1  -7  100.79    4.80
   1  -1  -7   99.29    7.80
   1  -1  -7  110.89    3.90
   1  -1  -7  102.79    3.70
   1  -1  -7  104.79    3.40
  -1   1  -7  108.79    6.90
   1  -1  -7  108.39    4.90
   2   1  -7  252.97   10.40
   2   1  -7  257.57    9.60
  -2  -1  -7  247.98    9.90
  -2   1   7  257.77    7.90
   2   1  -7  254.07    9.60
  -2  -1  -7  240.18    9.60
   2   1  -7  240.08   10.20
   2  -1  -7  253.67    9.70
   2  -1  -7  254.47   10.20
   2  -1  -7  246.38    9.90
   2  -1  -7  263.47    9.60
  -2   1  -7  236.48    9.90
  -2  -1   7  255.67    8.00
  -2   1  -7  248.88   10.00
  -3   1   7  125.09    4.80
   3   1  -7   98.69   10.60
  -3   1   7  123.79    3.90
   3   1  -7  113.79    5.70
  -3   1   7  121.89    3.90
   3   1  -7  103.99   10.30
   3  -1  -7  106.89   10.70
  -3  -1   7  127.49    5.10
   3  -1  -7  116.59   10.70
  -3  -1   7  127.29    4.10
  -3  -1   7  123.59    4.10
   3  -1  -7  138.89    7.00
  -4   1   7    1.90    0.90
  -4   1   7    3.00    0.80
  -4   1   7    2.20    1.50
   4   1  -7   -0.40    1.80
   4  -1  -7    3.10    1.90
  -4  -1   7    1.10    0.80
  -4  -1   7    3.20    1.40
  -4  -1   7    2.80    0.90
  -5   1   7   66.49    3.00
  -5  -1  -7   63.89    4.10
  -5  -1  -7   65.99    3.60
  -5   1   7   61.99    2.90
  -5   1   7   65.89    4.00
   5   1  -7   59.49    3.80
  -5  -1  -7   64.19    3.80
  -5  -1   7   67.49    4.20
  -5   1  -7   61.79    3.40
  -5   1  -7   67.29    3.60
  -5  -1   7   66.09    3.20
  -5  -1   7   68.99    3.10
   5  -1  -7   73.69    3.90
  -5   1  -7   71.59    3.90
  -6  -1  -7   61.29    3.50
  -6  -1  -7   60.19    3.30
  -6  -1  -7   58.59    3.10
  -6   1   7   58.69    2.80
  -6   1   7   59.29    2.80
   6   1  -7   62.79    3.60
  -6  -1   7   58.09    2.90
   6  -1  -7   62.89    3.50
  -6   1  -7   66.39    3.30
  -6   1  -7   61.49    3.00
  -6  -1   7   55.19    2.80
  -6   1  -7   61.99    3.30
   7   1  -7   62.69    3.10
  -7  -1  -7   56.89    2.90
  -7  -1  -7   58.99    2.60
  -7   1   7   55.29    2.40
  -7   1   7   55.39    2.40
  -7  -1  -7   57.99    2.70
  -7   1  -7   56.89    2.80
  -7   1  -7   58.99    2.70
   7  -1  -7   59.89    2.90
  -7  -1   7   53.79    2.50
  -7   1  -7   64.09    2.60
  -7  -1   7   57.39    2.50
  -8  -1  -7    7.60    1.00
  -8   1   7    6.90    0.90
   8   1  -7    5.50    0.90
  -8   1   7    6.10    0.90
  -8  -1  -7    7.20    1.10
  -8  -1  -7    5.10    0.80
  -8   1  -7    5.90    0.90
  -8   1  -7    5.90    1.00
  -8   1  -7    6.50    1.10
  -8  -1   7    5.90    0.90
  -8  -1   7    5.40    0.90
   0  -2  -7  258.37    8.20
   0   2  -7  263.07   11.10
   0   2  -7  271.77    8.90
   0  -2  -7  265.17   12.30
   0  -2  -7  266.07    8.20
   0   2  -7  256.17    8.80
  -1  -2  -7  186.68   11.20
   1   2  -7  172.48    8.10
   1   2  -7  192.08    7.10
   1   2  -7  183.58    7.80
  -1   2   7  168.18    6.10
  -1  -2  -7  183.38    6.60
  -1  -2  -7  173.68    6.60
   1   2  -7  180.88    7.70
   1  -2  -7  179.18    6.70
  -1   2  -7  194.28    7.00
  -1   2  -7  186.48    8.70
   1  -2  -7  185.78    6.20
  -1   2  -7  189.08    7.00
   1  -2  -7  182.78    6.10
   1  -2  -7  186.38    6.60
  -1  -2   7  176.68    6.20
  -2   2   7   44.30    2.20
  -2   2   7   45.30    2.20
   2   2  -7   50.59    5.60
   2   2  -7   50.99    6.40
   2   2  -7   51.69    6.60
  -2   2   7   47.40    3.10
  -2  -2  -7   49.80    6.40
  -2  -2  -7   56.69    6.30
   2  -2  -7   41.40    6.00
   2  -2  -7   51.59    4.80
   2   2   7   39.90    7.50
   2  -2  -7   47.70    4.70
  -2  -2   7   44.20    3.00
  -2  -2   7   46.50    2.40
  -2  -2   7   44.80    2.40
  -3   2   7   41.70    2.80
  -3   2   7   41.10    2.10
   3   2  -7   35.20    7.10
   3   2  -7   29.40    7.20
  -3   2   7   39.10    2.10
   3   2  -7   43.50    4.40
   3   2   7   60.19    9.20
  -3  -2   7   41.60    3.10
   3  -2  -7   41.60    4.50
  -3  -2   7   41.50    2.20
   3  -2  -7   30.50    5.40
  -3  -2   7   42.70    2.30
  -4   2   7   80.59    3.20
  -4   2   7   80.19    3.10
  -4   2   7   75.69    4.00
  -4   2  -7   77.99    4.20
  -4  -2   7   73.99    4.20
  -4   2  -7   76.59    4.40
  -4  -2   7   84.79    3.30
  -4  -2   7   84.09    3.30
  -4   2  -7   76.29    4.40
  -5  -2  -7  217.28    7.40
  -5   2   7  226.88    6.70
   5   2  -7  228.18    7.70
  -5   2   7  207.68    7.40
  -5  -2  -7  216.38    7.10
  -5   2   7  219.88    6.60
  -5   2  -7  216.08    7.10
  -5   2  -7  213.08    6.90
  -5  -2   7  221.78    6.80
  -5   2  -7  208.78    6.70
   5  -2  -7  217.38    7.30
  -5  -2   7  210.58    7.50
  -5  -2   7  223.28    6.70
  -6  -2  -7   41.00    3.10
  -6   2   7   38.50    2.30
  -6  -2  -7   39.20    2.90
  -6  -2  -7   36.90    2.60
  -6   2   7   39.00    2.20
   6   2  -7   40.40    3.10
  -6   2  -7   36.80    2.40
  -6  -2   7   39.30    2.40
  -6   2  -7   35.80    2.70
   6  -2  -7   40.80    2.90
  -6  -2   7   39.90    2.30
  -6   2  -7   40.00    2.50
  -7  -2  -7  145.19    4.80
  -7   2   7  137.09    4.40
  -7   2   7  138.69    4.40
  -7  -2  -7  140.79    4.60
   7   2  -7  140.59    5.00
  -7  -2  -7  137.39    4.80
  -7  -2   7  135.09    4.40
  -7   2  -7  135.09    4.50
   7  -2  -7  133.89    4.80
  -7   2  -7  144.29    4.70
  -7  -2   7  135.39    4.50
  -7   2  -7  137.49    4.40
   0   3  -7   79.99    6.30
   0  -3  -7   68.99    3.70
   0  -3  -7   66.59    3.60
   0  -3   7   71.09    3.20
   0   3   7   65.59    3.60
   0   3  -7   74.89    6.20
   0  -3  -7   65.39    4.00
   0  -3  -7   73.49    5.50
   0   3  -7   80.39    7.70
   0  -3  -7   62.69    5.50
  -1  -3  -7    7.00    1.70
  -1   3   7    7.10    1.50
   1   3  -7    6.20    2.40
  -1  -3  -7    7.20    3.10
   1   3  -7    5.40    3.90
   1   3  -7    8.00    2.80
   1   3  -7   12.30    4.10
  -1  -3  -7    4.40    1.60
   1  -3   7    9.80    2.40
  -1  -3  -7    2.20    3.00
   1  -3  -7    9.00    2.50
   1  -3  -7    3.20    1.80
  -1   3  -7    5.30    3.40
  -1   3  -7   14.10    2.90
  -1   3  -7   10.30    2.80
   1  -3  -7    6.70    1.80
  -2  -3  -7  362.96   12.00
  -2   3   7  357.66   10.40
  -2  -3  -7  372.76   12.10
  -2   3   7  360.56    9.40
   2   3  -7  348.57   15.40
  -2   3   7  357.46    9.40
   2   3  -7  354.56   15.30
   2  -3   7  357.66   15.20
  -2   3  -7  368.46   13.70
   2   3   7  328.27   16.50
   2  -3  -7  366.96   13.00
  -2  -3   7  380.26    9.90
  -2  -3   7  379.06    9.80
  -2   3  -7  358.06   13.70
   2  -3  -7  370.86   13.10
  -2  -3   7  377.46   10.80
   3   3  -7  215.08    7.40
  -3   3   7  216.38    6.00
  -3   3   7  197.78    6.80
  -3   3   7  206.08    5.90
  -3  -3  -7  186.58   11.90
  -3   3  -7  215.68   14.20
  -3  -3   7  201.88    7.00
  -3  -3   7  203.98    6.10
  -3   3  -7  212.68   14.00
   3  -3  -7  201.18    7.10
  -3  -3   7  202.78    6.20
  -4   3   7  269.37    8.50
  -4   3   7  266.37    7.40
  -4   3   7  265.87    7.50
   4   3  -7  247.28    8.40
  -4   3  -7  248.88    8.00
   4  -3  -7  257.27    8.00
  -4  -3   7  256.27    7.50
  -4  -3   7  252.57    7.50
  -4  -3   7  269.07    8.40
  -4   3  -7  231.48    8.30
  -5  -3  -7   74.99    4.10
  -5  -3  -7   73.89    3.90
  -5   3   7   82.39    3.30
  -5   3   7   79.09    4.20
   5   3  -7   84.39    4.30
  -5   3   7   84.59    3.30
  -5   3  -7   80.19    3.50
  -5   3  -7   79.39    3.60
  -5   3  -7   70.79    3.70
  -5  -3   7   83.09    3.40
  -5  -3   7   74.49    4.40
  -5  -3   7   83.99    3.50
   5  -3  -7   82.79    3.90
   6   3  -7    3.50    1.50
  -6  -3  -7    4.30    1.20
  -6   3   7    2.60    0.80
  -6  -3  -7    5.20    1.30
  -6  -3  -7    4.60    1.50
  -6   3   7    3.50    0.90
  -6   3  -7    4.50    1.00
   6  -3  -7    2.90    1.20
  -6  -3   7    3.70    1.00
  -6   3  -7    4.40    1.10
  -6   3  -7    2.60    1.10
  -6  -3   7    4.20    1.10
  -7  -3  -7   11.20    1.50
  -7   3   7    9.70    1.20
  -7  -3  -7    9.40    1.40
  -7   3   7   10.50    1.20
   7   3  -7   11.70    1.70
  -7  -3  -7   10.40    1.80
  -7   3  -7    6.00    0.90
  -7  -3   7    8.90    1.30
  -7   3  -7   11.60    1.50
  -7  -3   7    9.10    1.30
   0   4  -7  316.37   12.90
   0   4   7  283.17    7.70
   0  -4   7  295.77    7.90
   0  -4   7  295.07    7.80
   0  -4  -7  265.67   12.70
   0  -4  -7  286.97   12.90
   0   4   7  289.67    7.70
   0   4  -7  306.27   12.70
   0   4   7  280.67    8.70
   0  -4  -7  278.87   10.20
   0  -4  -7  293.97   10.30
  -1  -4  -7   53.49    5.90
   1   4  -7   52.69    6.70
  -1   4   7   60.59    2.50
  -1   4   7   58.79    2.50
   1   4  -7   58.29    9.20
  -1  -4  -7   62.29    5.90
  -1   4   7   63.09    3.40
   1  -4   7   63.09    2.40
   1  -4   7   62.99    2.40
   1  -4  -7   61.39    5.90
   1  -4  -7   66.59    5.70
  -1  -4   7   59.09    2.70
  -1   4  -7   65.09    7.80
  -1  -4   7   60.69    2.60
   1   4   7   61.59    3.80
  -1   4  -7   62.49    8.10
   1   4   7   52.39   10.60
   2   4  -7  282.67   16.50
   2   4  -7  262.67    8.60
  -2  -4  -7  255.07   12.10
   2   4  -7  258.87    8.60
  -2   4   7  275.77    7.30
   2   4  -7  259.57    8.90
   2   4  -7  252.17   16.30
  -2   4   7  272.17    8.30
  -2   4   7  270.57    7.30
  -2  -4   7  282.07    7.80
   2  -4  -7  257.57   12.40
  -2   4  -7  282.07   14.60
  -2   4  -7  282.97   14.50
  -2  -4   7  282.07    7.80
  -3   4   7   11.40    1.50
  -3   4   7   12.70    2.20
   3   4  -7   10.90    2.20
   3   4  -7   10.50    2.10
  -3   4   7    9.60    1.50
   3   4  -7   11.40    1.80
   3  -4  -7   14.30    2.10
  -3   4  -7    9.10    2.00
  -3  -4   7   11.50    1.70
  -3   4  -7   12.00    1.90
  -3   4  -7   10.70    1.90
  -3  -4   7   10.10    1.90
  -3  -4   7   15.30    1.80
  -4  -4  -7   13.50    2.00
  -4   4   7   13.80    2.10
  -4   4   7   15.80    1.60
  -4   4   7   14.00    1.50
  -4  -4  -7    7.80    2.00
   4   4  -7   10.30    2.00
  -4  -4   7   11.70    1.90
  -4  -4   7   11.00    1.80
   4  -4  -7   10.10    1.70
  -4   4  -7   12.40    2.20
  -4  -4   7   11.80    1.70
  -4   4  -7   10.20    1.70
  -5   4   7  126.89    4.40
  -5   4   7  126.19    4.30
  -5  -4  -7  131.19    5.20
  -5   4   7  121.49    5.30
   5   4  -7  134.69    5.50
  -5  -4  -7  126.69    5.00
   5  -4  -7  133.69    5.20
  -5  -4   7  127.99    4.70
  -5   4  -7  134.49    4.80
  -5   4  -7  132.69    5.00
  -5  -4   7  132.99    5.60
  -5  -4   7  127.89    4.80
  -5   4  -7  136.29    4.70
  -6  -4  -7  105.89    5.20
  -6  -4  -7   86.09    5.40
  -6   4  -7   90.19    3.90
  -7   4   7   10.70    1.10
  -7   4   7   10.80    1.10
  -7  -4  -7   10.10    1.40
  -7  -4  -7   13.90    1.40
  -7  -4  -7   11.70    1.70
   7   4  -7   12.10    1.80
  -7   4  -7   10.50    1.30
  -7   4  -7   13.20    1.50
  -7   4  -7   11.90    1.30
  -7  -4   7   10.80    1.30
  -7  -4   7   12.20    1.30
   0   5   7  296.77    9.00
   0   5   7  298.87    8.00
   0  -5   7  305.27    8.10
   0   5  -7  278.97    9.40
   0   5  -7  306.17   16.30
   0   5  -7  282.27   16.30
   0  -5   7  310.77    8.10
   0   5   7  289.67    8.00
   0  -5  -7  282.37   12.50
  -1   5   7  289.57    7.50
   1   5  -7  267.67    8.90
   1   5  -7  278.37    8.50
   1  -5   7  286.87    7.50
   1  -5   7  283.77    7.50
   1   5  -7  255.87   17.60
  -1   5   7  281.47    8.60
  -1  -5  -7  234.48   13.40
  -1   5   7  285.97    7.50
   1   5  -7  238.88   17.80
   1   5  -7  277.37    8.70
  -1  -5   7  289.07    7.80
  -1   5  -7  275.27    8.70
  -1  -5   7  287.87    7.90
  -1   5  -7  280.77   16.70
   1   5   7  283.87    7.70
  -1   5  -7  282.97   16.70
   1   5   7  277.77    7.70
   1   5   7  270.07    8.70
  -2   5   7   17.50    1.50
  -2   5   7   16.70    1.60
  -2   5   7   19.30    2.30
   2   5  -7   16.20    2.50
  -2   5  -7   17.50    2.20
  -2   5  -7   12.50    2.10
  -2   5  -7   20.70    2.80
  -3   5   7    2.80    0.90
   3   5  -7    2.00    1.60
   3   5  -7    3.50    1.90
   3   5  -7    4.90    1.40
  -3   5   7    5.10    1.30
  -3   5   7    4.90    0.90
  -3   5  -7    3.80    1.40
  -3  -5   7    5.00    1.10
  -3   5  -7    3.20    1.30
  -3   5  -7    5.30    1.60
  -3  -5   7    4.20    1.20
  -3  -5   7    5.30    1.50
  -4   5   7  196.48    5.90
  -4  -5  -7  188.98    6.70
  -4   5   7  197.98    5.90
   4   5  -7  185.98    7.10
  -4  -5  -7  193.28    6.60
  -4   5   7  189.78    6.90
  -4   5  -7  202.48    6.30
  -4  -5   7  198.48    7.20
  -4   5  -7  197.98    6.40
  -4  -5   7  206.08    6.50
  -4  -5   7  209.38    6.60
  -4   5  -7  197.38    6.60
  -5   5   7   43.40    2.40
   5   5  -7   41.50    3.30
  -5  -5  -7   38.80    3.00
  -5   5   7   43.20    2.30
  -5   5   7   41.90    3.30
  -5  -5  -7   45.70    3.10
  -5   5  -7   42.90    2.60
  -5  -5   7   41.50    2.50
  -5   5  -7   47.80    2.90
  -5  -5   7   42.00    2.50
  -5  -5   7   43.80    3.60
  -5   5  -7   41.90    2.50
  -6  -5  -7    5.40    1.10
  -6   5   7    7.10    1.20
   6   5  -7    7.20    1.60
  -6   5   7    7.90    1.20
  -6  -5   7    4.40    0.80
  -6   5  -7    2.70    0.80
  -6   5  -7    3.80    0.80
  -6  -5   7    3.60    0.80
  -7  -5  -7   61.79    2.50
  -7  -5  -7   60.79    2.60
  -7   5   7   61.39    2.30
  -7  -5  -7   65.19    2.40
   7   5  -7   61.19    2.80
  -7   5   7   58.69    2.30
  -7   5  -7   65.49    2.50
  -7  -5   7   67.39    2.50
  -7   5  -7   65.59    2.40
  -7  -5   7   64.69    2.50
  -7   5  -7   65.29    2.70
   0  -6   7  370.46    9.80
   0   6   7  351.86   10.80
   0   6  -7  357.66   10.60
   0  -6   7  365.96    9.70
   0   6  -7  349.47   10.30
   0   6  -7  354.46   10.10
  -1   6   7   68.29    3.60
   1   6  -7   62.09    5.00
  -1  -6  -7   67.19    4.20
  -1   6   7   68.39    2.70
   1   6  -7   55.59    5.20
  -1  -6  -7   61.89    3.90
   1  -6   7   68.69    2.70
   1  -6   7   69.19    2.80
  -1   6   7   64.49    2.70
  -1   6  -7   63.69    3.40
  -1  -6   7   67.99    2.90
   1   6   7   66.69    2.80
  -1  -6   7   66.69    2.90
  -1   6  -7   63.69    3.20
  -1   6  -7   60.99    3.70
   1   6   7   66.09    2.90
   2   6  -7  157.78    5.70
  -2   6   7  161.68    4.90
  -2   6   7  163.28    5.00
  -2  -6  -7  139.59    5.80
   2  -6   7  157.88    4.80
  -2   6   7  158.48    6.00
   2  -6   7  159.68    4.90
  -2  -6  -7  145.29    6.10
   2   6  -7  162.98    6.30
   2   6  -7  151.78    5.50
  -2   6  -7  157.08    5.60
  -2  -6   7  154.78    5.00
  -2   6  -7  146.19    5.10
  -2  -6   7  153.88    5.10
  -2   6  -7  142.69    5.20
  -3   6   7   51.99    2.50
  -3  -6  -7   54.39    3.60
  -3   6   7   51.19    3.40
  -3   6   7   50.89    2.50
   3   6  -7   44.00    3.60
  -3  -6  -7   52.89    3.50
  -3   6  -7   56.39    3.20
  -3   6  -7   50.49    2.90
  -3  -6   7   50.69    2.80
  -3  -6   7   52.09    3.50
  -3  -6   7   52.29    2.80
  -3   6  -7   51.19    2.80
  -4  -6  -7  247.58    8.00
  -4  -6  -7  253.47    7.90
   4   6  -7  234.18    8.50
  -4   6   7  262.07    7.40
  -4   6   7  263.07    7.40
  -4   6   7  256.17    8.40
  -4  -6   7  254.17    7.80
  -4  -6   7  255.47    8.40
  -4   6  -7  262.87    7.80
  -4   6  -7  249.48    7.90
  -4  -6   7  247.68    7.70
  -4   6  -7  258.37    7.60
  -5   6   7   24.70    1.70
  -5  -6  -7   22.60    2.30
   5   6  -7   26.00    2.80
  -5  -6  -7   26.20    2.50
  -5   6   7   25.10    1.80
  -5  -6   7   32.60    2.20
  -5  -6   7   25.70    2.00
  -5   6  -7   24.30    2.50
  -5   6  -7   26.80    2.00
  -5   6  -7   27.10    2.10
  -5  -6   7   32.70    3.60
  -6   6   7    1.50    0.60
  -6   6   7    3.10    0.70
   6   6  -7    3.30    1.20
  -6  -6  -7    3.40    1.00
  -6  -6  -7    2.50    0.80
  -6  -6   7    1.90    0.70
  -6   6  -7    3.90    0.80
  -6  -6   7    1.70    0.70
  -6   6  -7    2.40    0.90
   0  -7   7  424.26   11.60
   0  -7  -7  425.86   11.90
   0   7   7  434.06   11.50
   0  -7  -7  428.26   12.10
   0   7   7  418.66   12.40
   0   7   7  448.96   11.50
   0   7  -7  442.96   12.20
   0   7  -7  433.46   11.90
   0  -7   7  418.96   11.50
   0   7  -7  426.76   12.40
  -1  -7  -7  292.27    8.80
   1  -7   7  292.37    8.10
  -1   7   7  285.07    8.10
   1   7  -7  288.67    9.10
   1   7  -7  288.87    8.60
   1  -7   7  279.37    8.00
   1   7  -7  283.87    8.80
  -1   7   7  281.07    8.00
  -1   7   7  283.37    9.10
  -1  -7  -7  280.37    8.50
  -1  -7   7  284.17    8.10
   1   7   7  273.87    9.00
  -1   7  -7  277.17    8.80
  -1   7  -7  277.67    8.20
  -1   7  -7  275.07    8.40
   1   7   7  284.07    7.90
   1   7   7  275.67    7.90
  -1  -7   7  284.67    8.20
  -2  -7  -7   40.10    3.00
  -2   7   7   46.00    3.30
   2  -7   7   36.80    2.10
   2   7  -7   39.80    2.80
   2   7  -7   41.60    3.40
  -2   7   7   41.10    2.20
   2   7  -7   37.80    2.90
   2  -7   7   37.90    2.10
  -2  -7  -7   39.90    3.10
  -2   7   7   40.20    2.20
  -2   7  -7   37.90    2.50
  -2   7  -7   36.20    2.70
  -2  -7   7   42.40    2.50
  -2   7  -7   35.10    2.90
  -2  -7   7   42.50    2.50
  -3   7   7   27.50    2.00
  -3   7   7   30.00    2.90
  -3  -7  -7   27.20    2.60
  -3  -7  -7   28.40    2.70
   3   7  -7   26.50    3.10
  -3   7   7   25.30    2.00
  -3  -7   7   29.00    2.20
  -3   7  -7   26.70    2.20
  -3  -7   7   28.00    2.20
  -3   7  -7   28.90    2.30
  -3   7  -7   24.60    2.50
   4   7  -7   64.39    3.90
  -4  -7  -7   57.99    3.20
  -4   7   7   66.19    3.60
  -4   7   7   60.39    2.70
  -4   7   7   61.19    2.80
  -4  -7  -7   54.99    3.30
  -4  -7   7   63.19    3.00
  -4   7  -7   60.39    2.90
  -4  -7   7   56.89    3.00
  -4   7  -7   58.59    3.30
  -4  -7   7   64.49    3.70
  -4   7  -7   64.99    3.10
   5   7  -7   14.90    2.30
  -5   7   7   18.30    2.20
  -5   7   7   18.60    1.50
  -5  -7  -7   20.70    1.90
  -5  -7  -7   18.50    2.00
  -5   7   7   18.60    1.50
  -5   7  -7   19.30    1.70
  -5   7  -7   21.40    1.80
  -5  -7   7   17.90    1.60
  -5  -7   7   19.40    1.70
  -5  -7   7   14.90    1.90
  -5   7  -7   18.30    1.90
   6   7  -7   18.80    2.00
  -6   7   7   19.80    1.30
  -6  -7  -7   22.10    1.60
  -6   7   7   20.50    1.30
  -6  -7  -7   17.90    1.40
  -6   7  -7   20.80    1.30
  -6   7  -7   20.00    1.60
  -6   7  -7   20.30    1.40
  -6  -7   7   18.80    1.50
  -6  -7   7   19.70    1.40
   0   8  -7   63.59    3.70
   0  -8   7   60.59    2.80
   0  -8  -7   60.39    3.30
   0  -8   7   60.59    2.90
   0   8   7   58.29    3.70
   0   8  -7   65.09    3.30
   0   8  -7   60.49    3.20
   0   8   7   60.59    2.80
   0   8   7   57.89    2.80
   0  -8  -7   59.39    3.10
   1   8  -7   66.49    3.40
  -1  -8  -7   74.09    3.50
  -1  -8  -7   71.49    3.50
  -1   8   7   70.49    3.10
   1   8  -7   66.59    4.00
  -1   8   7   69.69    3.00
   1   8  -7   70.49    3.50
   1  -8   7   73.59    3.10
   1  -8   7   73.49    3.00
  -1   8   7   71.89    4.00
  -1   8  -7   65.99    3.40
   1   8   7   63.49    2.90
  -1   8  -7   67.89    3.80
  -1  -8   7   69.99    3.20
  -1  -8   7   67.19    3.10
  -1   8  -7   68.99    3.30
   1   8   7   70.69    3.00
   1  -8  -7   70.99    3.40
   1  -8  -7   66.09    3.50
  -2   8   7   13.90    1.60
  -2   8   7   16.70    2.50
   2   8  -7   12.90    2.20
   2   8  -7   13.50    2.20
   2  -8   7   14.00    1.50
  -2  -8  -7   14.70    2.20
  -2   8   7   13.90    1.60
   2  -8   7   14.10    1.50
   2   8  -7   12.30    2.10
  -2   8  -7   11.30    2.00
  -2   8  -7   12.10    1.90
  -2  -8   7   14.20    1.70
  -2   8  -7   12.90    1.90
  -2  -8   7   10.40    1.70
  -3   8   7   71.59    3.00
  -3  -8  -7   73.39    3.60
   3  -8   7   66.39    2.80
   3  -8   7   68.19    2.80
  -3  -8  -7   68.19    3.30
   3   8  -7   70.09    4.10
  -3   8   7   67.19    3.80
  -3   8   7   69.19    2.90
  -3   8  -7   74.39    3.40
  -3   8  -7   74.09    3.20
  -3  -8   7   71.29    3.30
  -3  -8   7   73.39    4.00
  -3   8  -7   76.39    3.80
  -3  -8   7   75.29    3.30
  -4   8   7   29.30    1.80
  -4  -8  -7   32.90    2.20
   4   8  -7   32.30    2.70
  -4  -8  -7   25.50    2.30
  -4   8   7   29.80    1.90
   4  -8   7   26.80    1.60
   4  -8   7   28.30    1.70
  -4   8   7   30.60    2.50
  -4   8  -7   32.70    2.00
  -4  -8   7   30.70    2.60
  -4   8  -7   29.80    2.30
  -4  -8   7   28.70    2.10
  -4   8  -7   32.30    2.10
  -4  -8   7   31.60    2.00
   5   8  -7   76.19    3.50
  -5  -8  -7   83.49    3.10
  -5   8   7   77.59    2.80
   5  -8   7   79.59    2.70
   5  -8   7   78.09    2.70
  -5   8   7   78.49    2.80
  -5  -8  -7   81.79    3.20
  -5  -8   7   75.29    3.00
  -5  -8   7   78.99    3.70
  -5   8  -7   73.39    3.20
  -5   8  -7   71.99    2.80
  -5  -8   7   74.79    2.90
   0   9   7   21.60    1.90
   0  -9   7   23.10    1.90
   0   9  -7   19.80    2.60
   0   9  -7   21.60    2.20
   0  -9   7   24.50    1.90
   0   9  -7   22.70    2.30
   0  -9  -7   21.60    2.30
   0   9   7   21.00    1.90
   0  -9  -7   20.20    2.20
   1   9  -7    6.10    1.60
  -1   9   7    5.60    1.00
  -1   9   7    5.00    0.90
   1  -9   7    5.40    1.00
   1   9  -7    6.40    1.20
  -1  -9  -7    6.00    1.40
   1  -9   7    5.50    0.90
   1   9  -7    7.70    1.40
  -1  -9  -7    7.30    1.40
  -1  -9   7    6.70    1.10
  -1   9  -7    8.90    1.70
   1  -9  -7    6.60    1.10
   1  -9  -7    4.80    1.20
  -1  -9   7    6.40    1.10
  -1   9  -7    5.70    1.10
  -1   9  -7    6.10    1.20
   2  -9   7   57.29    2.60
   2   9  -7   50.89    3.50
   2  -9   7   59.99    2.60
  -2  -9  -7   60.49    2.90
  -2  -9  -7   57.29    3.10
  -2   9   7   57.89    2.60
  -2   9   7   55.39    2.60
  -2   9  -7   52.09    2.70
  -2   9  -7   51.39    2.80
  -2  -9   7   52.79    2.70
   2  -9  -7   53.99    2.70
  -2  -9   7   54.29    2.70
   2  -9  -7   53.19    2.90
  -2   9  -7   52.09    3.10
   3  -9   7   22.10    1.60
  -3  -9  -7   20.90    2.00
  -3  -9  -7   23.00    1.90
   3  -9   7   19.50    1.50
  -3   9   7   21.80    1.70
   3   9  -7   19.30    2.40
  -3   9   7   23.60    1.60
  -3  -9   7   21.70    2.30
  -3  -9   7   21.30    1.80
  -3  -9   7   20.40    1.80
  -3   9  -7   26.50    1.80
  -3   9  -7   21.80    1.90
   3  -9  -7   23.30    1.90
  -3   9  -7   24.90    2.30
   3  -9  -7   23.10    1.90
   4  -9   7   66.99    2.50
   4   9  -7   69.49    3.30
  -4   9   7   63.49    2.50
  -4  -9  -7   70.99    2.90
  -4   9   7   64.89    2.50
  -4  -9  -7   67.39    2.90
   4  -9   7   65.49    2.40
  -4  -9   7   69.29    2.90
  -4  -9   7   70.39    2.90
  -4  -9   7   70.39    3.40
  -4   9  -7   72.29    2.80
  -4   9  -7   71.59    3.10
   4  -9  -7   69.79    2.90
   4  -9  -7   69.19    2.70
  -5  -9  -7    2.80    0.70
  -5   9   7    5.70    0.90
  -5  -9  -7    3.60    0.70
   5  -9   7    3.60    0.50
  -5   9   7    5.30    0.90
   5  -9   7    4.00    0.60
   5   9  -7    4.70    1.00
   5  -9  -7    3.70    0.70
  -5   9  -7    3.10    0.70
   5  -9  -7    3.40    0.70
  -5   9  -7    3.80    0.70
  -5   9  -7    4.00    0.80
  -5  -9   7    2.90    0.60
   0  10   7   33.20    1.90
   0  10   7   31.50    1.90
   0  10  -7   33.20    2.20
   0 -10   7   33.00    1.90
   0 -10  -7   34.80    2.20
   0 -10  -7   31.70    2.10
   0  10  -7   32.40    2.10
   0 -10   7   29.40    1.90
   0  10  -7   34.30    2.60
  -1 -10  -7    9.90    1.50
   1 -10   7   11.30    1.30
   1  10  -7   10.40    1.60
  -1  10   7   12.20    1.40
   1 -10   7   10.50    1.40
   1  10  -7    8.30    1.20
   1  10  -7    7.80    1.30
  -1  10   7   11.90    1.40
  -1 -10   7    8.70    1.40
   1 -10  -7    8.00    1.10
   1 -10  -7   12.60    1.70
  -1 -10   7   11.40    1.40
  -1  10  -7   11.10    1.60
  -1  10  -7    8.60    1.40
  -1  10  -7    8.10    1.10
   2 -10   7   16.90    1.40
   2 -10   7   14.30    1.30
  -2  10   7   14.90    1.40
  -2 -10  -7   19.10    1.70
   2  10  -7   17.30    2.10
  -2  10   7   14.60    1.40
  -2 -10  -7   13.50    1.60
  -2  10  -7   15.30    1.60
  -2 -10   7   16.70    1.50
  -2  10  -7   15.10    1.90
  -2  10  -7   15.60    1.60
   2 -10  -7   13.70    1.60
  -2 -10   7   13.30    1.50
   2 -10  -7   14.90    1.50
  -3 -10  -7    5.10    0.80
   3 -10   7    4.30    0.70
   3  10  -7    5.30    1.20
  -3  10   7    3.40    0.70
  -3  10   7    4.70    0.70
   3 -10   7    6.20    1.10
  -3 -10  -7    4.90    0.90
   3 -10  -7    4.70    0.90
  -3 -10   7    4.30    0.70
  -3  10  -7    6.50    1.20
  -3  10  -7    6.10    0.90
   3 -10  -7    4.90    0.80
  -3 -10   7    3.40    0.70
  -3 -10   7    5.40    1.10
  -3  10  -7    5.40    0.90
   4 -10   7    0.80    0.50
  -4 -10  -7    0.60    0.60
  -4  10   7    0.00    0.50
  -4 -10  -7    0.50    0.60
   4 -10   7    0.70    0.50
   4  10  -7    0.40    0.90
  -4  10   7    1.10    0.50
  -4  10  -7    0.70    0.70
   4 -10  -7    1.30    0.60
  -4 -10   7    0.10    0.60
  -4 -10   7   -0.30    1.10
   4 -10  -7   -0.10    0.70
  -4 -10   7    1.30    0.60
  -4  10  -7    1.20    0.70
  -4  10  -7    2.50    0.90
   0 -11   7   54.59    2.30
   0  11  -7   54.79    2.80
   0 -11   7   53.49    2.30
   0  11  -7   57.69    2.40
   0  11  -7   52.79    2.50
   0 -11  -7   56.59    2.50
   0 -11  -7   55.59    2.40
  -1 -11  -7   28.10    1.80
   1 -11   7   28.50    1.60
  -1  11   7   29.20    1.60
   1 -11   7   29.40    1.60
   1  11  -7   29.00    2.20
  -1 -11  -7   31.20    1.70
  -1  11   7   27.70    1.50
  -1  11  -7   28.50    2.10
   1 -11  -7   28.90    1.80
   1 -11  -7   31.20    1.70
  -1  11  -7   28.50    1.90
  -1  11  -7   31.50    1.80
  -1 -11   7   28.30    1.70
  -1 -11   7   30.90    1.70
   2 -11   7   18.50    1.20
  -2 -11  -7   15.20    1.30
   2  11  -7   15.60    1.70
  -2  11   7   16.80    1.20
  -2 -11  -7   17.50    1.40
  -2  11   7   17.70    1.30
   2 -11   7   17.10    1.20
  -2 -11   7   18.10    1.40
  -2 -11   7   17.10    1.80
  -2  11  -7   17.40    1.70
  -2  11  -7   15.80    1.50
   2 -11  -7   15.40    1.30
  -2  11  -7   16.90    1.40
  -2 -11   7   18.60    1.30
   2 -11  -7   17.80    1.40
  -3 -11  -7   27.80    1.60
   3  11  -7   29.50    1.90
   3 -11   7   27.00    1.30
  -3 -11  -7   25.90    1.40
   3 -11   7   27.20    1.30
  -3  11  -7   26.60    1.70
  -3 -11   7   27.90    1.80
  -3  11  -7   23.30    2.30
  -3 -11   7   30.80    1.50
  -3 -11   7   28.70    1.50
   3 -11  -7   25.20    1.40
  -3  11  -7   26.70    2.00
   3 -11  -7   27.00    1.50
   0   0  -8   49.60    2.60
   0   0  -8   45.20    2.60
   0   0   8   35.80    3.30
   0   0  -8   39.50    8.30
  -1   0  -8  230.18    6.90
   1   0  -8  237.58    8.70
  -1   0   8  234.28    7.50
  -1   0  -8  226.88   12.80
  -1   0  -8  223.68    6.90
   1   0  -8  250.37    8.80
  -2   0   8  614.44   15.20
  -2   0   8  606.64   16.50
  -2   0   8  612.94   15.20
   3   0  -8   83.09   10.10
  -3   0   8   78.49    2.90
   3   0  -8   79.89   14.20
  -3   0   8   74.19    3.70
  -3   0   8   74.99    2.90
  -4   0   8   22.10    2.60
   4   0  -8   21.50    3.30
  -4   0   8   22.60    1.70
  -4   0   8   19.60    1.80
  -5   0  -8    6.90    1.60
  -5   0   8    8.80    1.50
  -5   0  -8    6.60    1.80
   5   0  -8    7.20    1.70
  -5   0   8    6.50    1.00
  -5   0   8    9.40    1.90
  -5   0  -8    7.90    2.20
  -6   0   8   25.20    1.80
  -6   0  -8   20.80    2.20
  -6   0  -8   20.50    2.90
  -6   0  -8   23.10    2.30
  -6   0   8   23.80    1.80
   6   0  -8   23.60    2.50
  -6   0   8   22.70    3.90
  -7   0  -8   31.90    2.20
  -7   0   8   34.40    1.80
  -7   0   8   33.70    1.70
  -7   0  -8   31.10    1.90
   7   0  -8   33.40    2.20
  -7   0  -8   33.10    2.00
   0  -1   8  144.69    5.50
   0   1   8  144.69    5.60
   0   1  -8  166.38    5.90
   0   1  -8  162.88    5.80
   0   1  -8  150.58   10.60
   1   1  -8   35.50    4.70
  -1  -1  -8   31.70    6.90
  -1   1   8   30.40    2.50
   1   1  -8   33.60    4.70
   1   1  -8   32.00    3.30
   1  -1  -8   25.20    4.20
   1  -1  -8   41.60    4.20
  -1  -1   8   32.80    2.70
  -1   1  -8   37.70    3.50
  -1   1  -8   26.50    5.90
  -1   1  -8   32.80    3.40
  -2   1   8  161.68    5.70
  -2   1   8  148.59    4.40
  -2   1   8  146.99    4.50
   2   1  -8  150.88   10.10
   2   1  -8  152.58   10.10
   2  -1  -8  150.08    6.90
   2  -1  -8  134.29    9.40
   2  -1  -8  157.78    6.90
  -2  -1   8  149.59    4.50
  -2  -1   8  143.59    4.50
  -2  -1   8  156.28    5.60
   2  -1  -8  146.49   10.30
   3   1  -8   61.19    9.50
  -3   1   8   77.19    3.90
   3   1  -8   66.19    9.40
  -3   1   8   80.39    2.90
  -3   1   8   80.79    2.90
   3  -1  -8   80.69   13.30
  -3  -1   8   81.99    3.10
  -3  -1   8   80.39    3.00
   3  -1  -8   70.49    9.10
  -3  -1   8   79.69    4.00
  -4   1   8   77.79    4.00
   4   1  -8   83.09    4.60
  -4   1   8   73.19    2.90
  -4   1   8   78.09    3.00
  -4  -1   8   79.99    3.10
  -4  -1   8   79.79    4.10
  -4  -1   8   80.99    3.20
   4  -1  -8   82.49    4.40
   5   1  -8   30.90    3.00
  -5   1   8   33.10    3.10
  -5  -1  -8   39.90    3.20
  -5   1   8   32.10    2.10
  -5   1   8   30.20    2.00
  -5  -1  -8   34.00    3.60
  -5  -1  -8   29.60    3.20
  -5  -1   8   30.00    2.10
  -5  -1   8   33.40    3.30
  -5   1  -8   32.20    2.90
  -5   1  -8   31.10    3.40
  -5   1  -8   37.30    3.00
   5  -1  -8   33.00    3.00
  -5  -1   8   31.30    2.10
  -6  -1  -8  349.37   10.10
  -6   1   8  322.57   10.40
  -6   1   8  357.56    9.50
   6   1  -8  363.86   10.60
  -6  -1  -8  345.27    9.80
  -6   1   8  356.76    9.60
  -6   1  -8  347.47    9.80
   6  -1  -8  355.46   10.40
  -6   1  -8  357.06   10.10
  -7  -1  -8   24.40    1.70
  -7  -1  -8   25.90    2.00
  -7   1   8   25.20    1.50
  -7   1   8   25.90    1.50
  -7  -1  -8   26.30    1.90
   7   1  -8   24.30    2.10
  -7   1  -8   26.90    2.00
  -7   1  -8   24.10    1.70
  -7   1  -8   27.70    1.80
  -7  -1   8   28.70    1.60
   7  -1  -8   23.50    2.00
  -7  -1   8   28.50    1.60
   0  -2   8   82.29    4.00
   0   2  -8   76.09    5.60
   0   2   8   78.39    3.80
   0   2  -8   68.99    9.40
   0   2  -8   76.99    5.60
   1  -2   8  591.34   16.90
  -1   2   8  619.44   16.90
   1   2  -8  646.54   19.50
   1   2  -8  625.54   17.40
   1   2  -8  669.03   19.50
  -1  -2   8  610.44   17.00
  -1   2  -8  624.64   21.10
  -1   2  -8  648.34   18.30
   1  -2  -8  609.34   15.80
  -1   2  -8  650.33   18.40
   1   2   8  678.63   19.90
  -2   2   8   95.09    4.20
   2   2  -8   82.99    9.80
  -2   2   8   92.99    3.10
   2   2  -8   82.89   10.10
  -2   2   8   90.19    3.00
  -2  -2   8   98.69    3.30
   2  -2  -8   84.99    6.40
  -2  -2   8   95.09    4.30
  -2  -2   8   94.89    3.20
   2  -2  -8   82.49    6.10
  -3   2   8  194.98    5.30
  -3   2   8  187.68    5.40
  -3   2   8  164.08    8.10
   3   2  -8  185.78    7.30
  -3  -2   8  189.48    5.50
  -3  -2   8  160.48    7.20
  -3  -2   8  196.28    5.50
   4   2  -8    7.20    1.90
  -4   2   8    7.80    1.60
  -4   2   8    8.60    1.10
  -4   2   8   11.60    1.50
  -4  -2   8    7.30    1.10
  -4  -2   8    7.00    1.00
   4  -2  -8    9.20    2.10
  -4  -2   8    8.50    1.70
  -5   2   8  140.79    4.50
  -5   2   8  136.89    4.40
  -5  -2  -8  122.69    5.60
   5   2  -8  139.99    5.60
  -5  -2  -8  124.39    5.10
  -5  -2  -8  132.29    5.40
  -5   2   8  134.19    5.40
  -5   2  -8  137.29    4.90
  -5   2  -8  123.69    5.10
  -5  -2   8  137.19    4.60
   5  -2  -8  133.79    5.30
  -5  -2   8  128.89    5.50
  -5  -2   8  141.69    4.70
  -5   2  -8  134.39    5.00
  -6   2   8   45.60    3.50
  -6   2   8   42.90    2.20
   6   2  -8   42.00    3.20
  -6   2   8   41.00    2.10
  -6  -2  -8   41.80    3.20
   6  -2  -8   48.10    3.30
  -6  -2   8   41.70    2.30
  -6  -2   8   47.40    2.40
  -6   2  -8   46.80    3.80
  -7   2   8    2.10    0.60
   7   2  -8    1.80    0.90
  -7  -2  -8    5.10    1.10
  -7  -2  -8    3.90    0.80
  -7   2   8    2.40    0.60
  -7  -2  -8    4.40    0.90
   7  -2  -8    4.90    1.00
  -7  -2   8    3.10    0.60
  -7  -2   8    3.00    0.60
  -7   2  -8    2.80    0.80
  -7   2  -8    2.70    0.90
  -7   2  -8    3.90    0.70
   0   3   8   -0.20    1.30
   0   3  -8   -0.30    3.80
   0   3  -8   -4.90    3.80
   0  -3   8    1.90    1.40
   1  -3   8   22.50    3.40
   1   3  -8   18.40    5.00
  -1   3   8   18.10    2.20
   1   3  -8   18.60    5.10
  -1  -3   8   19.60    1.90
   1  -3  -8   15.30    3.10
   1  -3  -8   24.80    3.80
  -1  -3   8   20.40    1.90
   1  -3  -8   19.40    3.70
   1   3   8   19.30    3.10
  -1  -3   8   21.90    2.50
   2   3  -8   36.40    7.90
   2   3  -8   41.90    7.90
  -2   3   8   38.30    2.70
  -2   3   8   30.50    1.90
  -2   3   8   35.50    1.90
   2  -3  -8   27.80    4.40
  -2  -3   8   33.30    2.10
  -2  -3   8   35.90    2.80
  -2  -3   8   37.70    2.10
   3   3  -8  389.36   11.70
  -3   3   8  398.66   10.40
  -3   3   8  368.86   11.30
  -3   3   8  390.06   10.40
  -3  -3   8  375.56   10.20
   3  -3  -8  384.66   11.30
  -3  -3   8  386.66   11.30
  -3  -3   8  371.56   10.20
  -4   3   8  172.38    5.30
  -4   3   8  168.68    5.20
  -4   3   8  179.38    6.50
   4   3  -8  173.28    6.60
  -4  -3   8  167.28    5.50
   4  -3  -8  178.68    6.40
  -4  -3   8  172.58    5.50
  -4   3  -8  175.08    6.00
  -4   3  -8  174.08    6.10
  -4  -3   8  172.08    6.40
  -4   3  -8  174.68    6.10
  -5   3   8   31.00    1.90
  -5   3   8   28.70    1.90
  -5  -3  -8   26.80    3.10
  -5  -3  -8   27.40    3.00
  -5   3   8   32.30    3.00
   5   3  -8   34.90    3.20
  -5  -3   8   34.10    2.20
  -5   3  -8   29.90    2.50
   5  -3  -8   30.40    2.70
  -5   3  -8   23.10    2.60
  -5   3  -8   28.20    2.40
  -5  -3   8   33.50    3.10
  -5  -3   8   30.00    2.10
   6   3  -8   34.40    2.70
  -6   3   8   30.20    3.30
  -6   3   8   36.20    1.90
  -6  -3  -8   38.20    2.50
  -6  -3  -8   33.50    2.40
  -6   3   8   33.80    1.80
  -6  -3  -8   35.30    2.80
   6  -3  -8   34.90    2.40
  -6  -3   8   34.00    2.10
  -6  -3   8   35.30    2.10
  -6   3  -8   36.30    2.20
  -6   3  -8   34.90    2.40
  -6   3  -8   37.30    2.10
  -7  -3  -8    0.40    0.70
  -7   3   8    1.40    0.50
  -7  -3  -8    1.10    1.00
   7   3  -8    0.20    0.80
  -7  -3  -8    2.20    0.80
  -7   3   8    1.30    0.50
  -7   3  -8    1.30    0.80
  -7   3  -8    3.30    0.70
  -7  -3   8    1.20    0.50
  -7   3  -8    1.30    0.70
  -7  -3   8    0.90    0.50
   0  -4  -8  297.07   10.50
   0   4  -8  290.67   15.30
   0  -4   8  261.97    8.80
   0   4   8  318.07    9.10
   0  -4   8  301.97    8.20
   0   4  -8  291.67   14.80
  -1   4   8   20.30    2.40
   1   4  -8   25.30    7.80
   1  -4   8   21.90    1.60
   1   4  -8    5.50    7.20
  -1  -4  -8   20.90    5.40
  -1   4   8   24.40    1.70
   1  -4   8   21.90    1.70
  -1   4   8   17.70    1.70
   1   4   8   25.10    2.90
  -1  -4   8   24.50    1.80
   1  -4  -8   23.30    3.90
  -1  -4   8   21.40    1.70
  -1  -4   8   21.90    2.40
   2   4  -8   25.50    4.00
   2  -4   8   28.90    1.70
   2   4  -8   23.00    2.80
   2  -4   8   26.00    1.60
  -2   4   8   27.50    1.70
   2  -4   8   29.20    4.50
  -2   4   8   27.00    2.40
   2   4  -8   35.90    4.50
  -2   4   8   29.50    1.70
  -2  -4   8   21.90    2.60
  -2  -4   8   27.90    2.00
  -2  -4   8   29.60    1.90
  -3   4   8  358.06   10.90
  -3   4   8  365.56    9.70
  -3   4   8  364.36    9.80
   3   4  -8  380.96   11.20
  -3  -4   8  374.66   10.10
  -3  -4   8  372.06   10.20
   3  -4  -8  359.66   10.80
  -3  -4   8  366.86   11.10
  -4  -4  -8  137.49    5.60
   4   4  -8  139.19    5.80
  -4   4   8  142.09    4.50
  -4   4   8  138.69    4.50
  -4  -4  -8  125.59    5.60
  -4   4   8  143.29    5.60
  -4  -4   8  146.99    4.90
  -4   4  -8  140.79    5.20
  -4  -4   8  146.09    5.80
   4  -4  -8  143.69    5.50
  -4   4  -8  144.09    5.30
  -4   4  -8  143.79    5.00
  -4  -4   8  144.59    4.90
  -5  -4  -8   52.09    3.40
  -5   4   8   52.59    2.50
   5   4  -8   50.29    3.70
  -5   4   8   53.39    3.50
  -5   4   8   54.69    2.40
  -5  -4  -8   50.99    3.40
  -5  -4   8   50.79    2.60
  -5   4  -8   49.10    3.00
  -5  -4   8   50.09    3.60
   5  -4  -8   49.00    3.10
  -5   4  -8   49.50    2.80
  -5  -4   8   49.00    2.60
  -5   4  -8   49.40    2.70
  -6   4   8    0.40    1.70
  -6  -4  -8    0.80    1.30
  -6  -4  -8    1.00    1.10
  -6   4   8   -0.40    0.60
  -6   4   8    0.00    0.60
  -6  -4  -8   -1.50    1.00
   6   4  -8    4.00    1.30
  -6  -4   8    0.90    0.70
  -6   4  -8    0.00    0.90
  -6  -4   8    0.70    0.80
  -6   4  -8    0.30    1.00
  -6   4  -8    0.30    0.80
  -7   4   8   11.20    1.00
  -7   4   8    9.20    1.00
  -7  -4  -8   11.40    1.50
  -7  -4  -8    9.40    1.30
  -7  -4  -8    8.90    1.20
  -7   4  -8   12.80    1.20
  -7  -4   8    9.20    1.00
  -7   4  -8    9.60    1.10
  -7  -4   8    9.50    1.10
  -7   4  -8    8.70    1.40
   0   5  -8    8.60    4.30
   0  -5   8   10.60    1.20
   0   5   8   12.50    1.60
   0   5   8   12.30    2.90
   0  -5   8   11.10    1.50
   0   5   8   13.80    1.70
   1   5  -8   73.09    5.10
  -1   5   8   85.29    3.00
   1  -5   8   74.09    3.40
  -1   5   8   86.99    2.90
   1   5  -8   81.29    4.50
   1   5  -8   75.59    4.50
  -1   5   8   78.49    3.90
   1   5   8   86.79    4.30
   2  -5   8   44.00    2.00
   2   5  -8   42.70    3.40
  -2   5   8   41.80    2.00
   2  -5   8   39.50    2.00
  -2   5   8   41.80    3.00
  -2   5   8   40.40    2.10
   2   5  -8   42.40    3.30
   2   5  -8   31.50    4.00
  -2   5  -8   39.10    3.30
  -2  -5   8   42.40    2.30
  -2  -5   8   37.40    2.30
  -2   5  -8   38.40    3.60
  -2  -5   8   42.80    3.10
  -2   5  -8   36.70    3.30
  -3   5   8  211.68    6.10
  -3  -5  -8  196.88    7.40
  -3   5   8  213.78    7.30
   3   5  -8  204.18    7.40
  -3  -5  -8  198.98    7.20
  -3   5   8  206.48    6.00
  -3   5  -8  191.68    6.80
  -3   5  -8  201.48    6.50
  -3   5  -8  203.18    6.60
  -3  -5   8  208.38    6.30
  -3  -5   8  216.08    6.40
  -3  -5   8  216.58    7.40
   4   5  -8    3.30    1.80
  -4   5   8    4.00    1.30
  -4  -5  -8    5.10    1.80
  -4   5   8    3.10    0.90
  -4   5   8    3.80    0.90
  -4  -5  -8    3.70    1.60
  -4   5  -8    0.80    1.00
  -4  -5   8    1.50    0.90
  -4   5  -8    5.60    1.50
  -4   5  -8    2.30    1.10
  -4  -5   8    2.20    1.50
  -4  -5   8    2.20    0.90
  -5  -5  -8   13.60    2.40
  -5  -5  -8    9.90    1.70
  -5   5   8   12.30    1.40
  -5   5   8   11.60    1.40
  -5   5   8    8.50    1.70
  -5   5  -8   13.50    1.80
  -5   5  -8   11.50    1.70
  -5  -5   8   10.00    1.60
  -5   5  -8   12.80    2.10
  -6   5   8    1.90    0.60
   6   5  -8    1.80    1.10
  -6   5   8    1.20    2.30
  -6   5   8    2.80    0.70
  -6  -5  -8    1.80    0.90
  -6  -5  -8    1.80    0.90
  -6  -5  -8   -0.60    1.20
  -6   5  -8    2.80    0.80
  -6   5  -8    5.20    1.10
  -6  -5   8    2.70    0.80
  -6   5  -8    2.50    0.70
  -6  -5   8    3.80    0.80
  -7   5   8  132.69    3.60
  -7  -5  -8  106.19    4.40
  -7   5   8  127.39    3.60
   7   5  -8  127.39    4.20
  -7  -5  -8  131.99    4.00
  -7  -5  -8  135.49    3.90
  -7  -5   8  131.89    3.80
  -7   5  -8  131.69    4.10
  -7   5  -8  129.69    3.90
  -7  -5   8  128.19    3.70
  -7   5  -8  128.99    3.80
   0  -6   8  309.57    8.30
   0   6  -8  291.47    9.00
   0  -6   8  307.97    8.40
   0   6  -8  310.37    9.60
   0   6   8  306.87    8.10
   0   6   8  303.37    8.20
   0   6  -8  280.97    8.80
   0   6   8  295.47    9.30
   1   6  -8   90.19    4.70
  -1   6   8   89.59    3.20
  -1   6   8   89.69    4.30
   1   6  -8   84.19    4.20
  -1   6   8   85.69    3.20
   1  -6   8   91.09    3.30
   1   6  -8   86.79    4.10
   1  -6   8   89.59    3.20
  -1   6  -8   92.69    4.20
  -1   6  -8   90.29    4.70
  -1  -6   8   89.99    3.40
  -1   6  -8   86.19    3.90
  -1  -6   8   92.39    3.50
   1   6   8   91.19    4.40
   2  -6   8   17.00    1.50
   2   6  -8   22.50    2.80
  -2   6   8   17.20    1.60
   2   6  -8   20.60    3.30
  -2   6   8   17.90    1.60
   2   6  -8   21.10    2.60
  -2   6   8   18.20    2.40
   2  -6   8   15.90    1.50
  -2  -6  -8   16.50    2.50
  -2  -6  -8   19.50    2.40
  -2   6  -8   18.50    2.70
  -2  -6   8   19.30    1.80
  -2  -6   8   14.30    1.80
   2   6   8   20.80    2.70
  -2   6  -8   20.00    2.40
  -2   6  -8   17.10    2.30
  -3   6   8  290.27    7.80
  -3   6   8  269.77    8.90
   3  -6   8  266.27    7.60
   3   6  -8  272.67    9.10
  -3   6   8  286.17    7.80
  -3  -6  -8  272.87    8.60
   3  -6   8  273.67    7.60
  -3  -6  -8  283.07    8.90
  -3  -6   8  275.87    8.20
  -3  -6   8  279.57    8.10
  -3   6  -8  274.47    8.10
  -3   6  -8  275.77    8.30
  -3   6  -8  288.47    8.60
  -3  -6   8  281.27    9.20
  -4   6   8   66.59    2.80
  -4   6   8   64.99    2.70
   4   6  -8   60.69    4.00
  -4  -6  -8   63.49    3.50
  -4  -6  -8   60.69    3.60
  -4   6   8   67.19    3.70
  -4  -6   8   68.89    4.00
  -4   6  -8   68.69    3.20
  -4   6  -8   66.89    3.10
  -4   6  -8   64.49    3.40
  -4  -6   8   63.49    3.10
  -4  -6   8   66.19    3.00
   5   6  -8    3.00    1.40
  -5  -6  -8    1.70    1.20
  -5   6   8    4.20    0.80
  -5   6   8    4.30    1.30
  -5  -6  -8    4.10    1.20
  -5   6  -8    3.00    0.80
  -5   6  -8    2.50    0.90
  -5  -6   8    2.10    0.80
  -5  -6   8    4.00    0.90
  -5  -6   8    4.50    1.40
  -5   6  -8    3.50    1.10
  -6   6   8   10.80    1.10
  -6   6   8   10.10    1.10
   6  -6   8   11.60    1.00
   6   6  -8   12.40    1.80
  -6  -6  -8   12.10    1.50
   6  -6   8   14.00    1.00
  -6  -6  -8   12.90    1.40
  -6  -6   8   12.00    1.30
  -6   6  -8   13.70    1.30
  -6   6  -8   12.10    1.20
  -6  -6   8   12.40    1.20
  -6   6  -8   14.50    1.50
   0   7  -8  133.49    4.90
   0   7  -8  137.19    5.60
   0  -7   8  128.99    4.40
   0  -7  -8  125.19    5.00
   0  -7   8  126.39    4.30
   0   7  -8  131.09    5.10
   0   7   8  124.29    4.20
   0  -7  -8  126.69    5.10
   0   7   8  127.39    4.20
   0   7   8  130.09    5.40
  -1   7   8  345.37   10.80
  -1  -7  -8  368.36   10.50
  -1   7   8  349.37    9.60
   1  -7   8  362.46    9.70
   1   7  -8  347.97   10.40
   1   7  -8  361.16   10.30
   1   7  -8  357.46   10.90
  -1  -7  -8  356.16   10.20
   1  -7   8  365.16    9.70
  -1   7   8  355.56    9.60
  -1   7  -8  363.06   10.10
  -1  -7   8  356.96    9.80
   1   7   8  348.97   10.70
  -1   7  -8  366.46   10.40
  -1  -7   8  359.16    9.90
  -1   7  -8  342.77   10.50
  -2  -7  -8   91.59    4.30
  -2   7   8   93.39    4.40
  -2   7   8   97.29    3.40
   2   7  -8   95.69    4.40
   2  -7   8   92.99    3.40
   2  -7   8   90.49    3.30
   2   7  -8   91.09    4.70
  -2  -7  -8   91.29    4.20
  -2   7   8   95.49    3.40
   2   7  -8   91.79    4.10
  -2  -7   8   97.39    3.70
  -2   7  -8   94.79    4.50
  -2   7  -8   95.39    3.90
  -2   7  -8   90.19    4.10
  -2  -7   8   97.29    3.80
   3   7  -8   19.20    2.90
  -3  -7  -8   13.10    1.80
  -3   7   8   14.10    1.60
   3  -7   8   13.70    1.40
  -3   7   8   14.90    1.60
  -3  -7  -8   14.00    2.00
   3  -7   8   14.00    1.40
  -3   7  -8   13.80    2.00
  -3  -7   8   13.00    1.70
  -3  -7   8   16.30    2.50
  -3   7  -8   14.80    1.90
  -3   7  -8   10.60    1.70
  -3  -7   8   13.20    1.70
  -4  -7  -8    7.10    1.50
  -4  -7  -8    5.20    1.60
   4  -7   8    8.30    1.30
   4  -7   8    5.80    0.90
  -4   7  -8    3.80    1.30
  -4  -7   8    6.50    2.00
  -5  -7  -8    6.10    1.10
   5  -7   8    6.60    1.00
  -5   7   8    8.60    1.10
   5   7  -8    8.10    1.50
  -5   7   8    7.00    1.10
  -5   7   8    8.80    1.40
   5  -7   8    7.90    1.00
  -5  -7  -8    6.10    1.00
  -5  -7   8    8.00    1.50
  -5  -7   8    7.20    1.00
  -5   7  -8    8.00    1.30
  -5   7  -8    7.20    1.10
  -5  -7   8    7.20    1.00
  -6  -7  -8   16.30    1.70
  -6  -7  -8   14.40    1.30
  -6   7   8   13.90    1.00
  -6  -7  -8   14.20    1.30
  -6   7   8   15.00    1.10
   6   7  -8   13.60    1.50
  -6   7  -8   12.80    1.10
  -6  -7   8   15.70    1.20
  -6   7  -8   15.30    1.50
  -6   7  -8   14.50    1.20
  -6  -7   8   15.40    1.10
   0   8  -8  277.17    8.60
   0   8  -8  287.77    9.00
   0  -8   8  275.97    8.00
   0  -8  -8  287.17    8.60
   0   8   8  285.17    7.90
   0  -8  -8  284.77    8.40
   0   8   8  289.47    9.10
   0   8  -8  277.87    8.40
   0   8   8  284.17    7.90
   0  -8   8  269.37    8.00
   1   8  -8  225.18    7.20
  -1  -8  -8  204.18    6.90
  -1   8   8  212.38    6.20
  -1  -8  -8  204.28    6.70
   1   8  -8  215.08    7.50
   1   8  -8  222.68    7.00
  -1   8   8  211.48    6.20
   1  -8   8  217.78    6.40
  -1   8   8  210.38    7.40
   1  -8   8  213.38    6.30
  -1   8  -8  230.78    7.20
   1  -8  -8  214.88    6.90
  -1   8  -8  224.68    7.00
  -1   8  -8  220.68    7.40
  -1  -8   8  218.98    6.60
  -1  -8   8  227.78    6.80
   1  -8  -8  211.68    7.10
   2  -8   8   31.00    1.90
  -2   8   8   29.20    2.70
  -2  -8  -8   32.00    2.70
  -2   8   8   31.20    1.90
   2   8  -8   31.20    2.60
  -2   8   8   31.70    1.90
   2   8  -8   29.00    2.70
  -2  -8  -8   30.90    2.50
   2   8  -8   30.80    3.10
   2  -8   8   29.30    1.80
  -2   8  -8   29.40    2.50
  -2   8  -8   29.40    2.70
  -2   8  -8   28.60    2.30
  -2  -8   8   29.00    2.10
  -2  -8   8   29.30    2.10
  -3  -8  -8  181.78    6.80
  -3  -8  -8  191.28    7.50
  -4  -8  -8   34.20    2.20
   4  -8   8   30.30    1.60
   4  -8   8   31.10    1.60
  -4  -8  -8   29.20    2.10
  -4   8   8   31.80    1.70
  -4   8   8   30.90    1.70
  -4   8   8   27.50    2.30
   4   8  -8   33.50    2.70
  -4  -8   8   32.80    2.60
  -4   8  -8   32.20    1.90
  -4  -8   8   30.90    2.00
  -4  -8   8   34.50    1.90
  -4   8  -8   35.40    2.10
  -4   8  -8   33.90    2.40
  -5  -8  -8   14.60    1.50
  -5  -8  -8   12.20    1.40
  -5   8   8   13.70    1.10
   5  -8   8   13.60    1.10
   5  -8   8   14.70    1.00
   5   8  -8   14.70    1.80
  -5   8   8   12.10    1.00
  -5   8  -8   14.40    1.30
  -5   8  -8   13.50    1.30
  -5  -8   8   16.20    1.30
  -5  -8   8   18.00    3.10
  -5   8  -8   12.50    1.60
  -5  -8   8   12.30    1.20
   0  -9   8   23.00    1.70
   0   9  -8   16.70    2.10
   0   9  -8   28.60    3.40
   0   9  -8   22.40    2.20
   0  -9  -8   20.20    2.10
   0  -9   8   19.20    1.70
   0  -9  -8   16.90    2.30
  -1   9   8   36.20    2.80
   1   9  -8   43.20    2.90
   1   9  -8   44.00    3.70
  -1   9   8   34.30    2.70
  -1   9  -8   47.00    3.60
  -1   9  -8   45.70    3.40
   2  -9   8    2.80    0.70
  -2  -9  -8    1.40    1.00
   2  -9   8    2.50    0.70
  -2   9   8    1.00    0.70
  -2  -9  -8    1.30    0.90
   2   9  -8    2.10    1.30
  -2   9   8    2.00    0.70
  -2  -9   8    3.50    1.20
   2  -9  -8    2.50    1.00
  -2  -9   8    1.40    0.70
   2  -9  -8    1.00    0.80
  -2   9  -8    3.00    1.00
  -2   9  -8    3.20    1.00
  -2  -9   8    2.10    0.70
  -2   9  -8    1.20    1.20
   3   9  -8    7.70    1.50
  -3  -9  -8   10.00    1.70
   3  -9   8   10.20    1.20
  -3   9   8    8.90    1.20
  -3   9   8    8.50    1.20
   3  -9   8    8.80    1.10
  -3  -9  -8   11.90    1.60
  -3   9  -8    9.10    1.50
   3  -9  -8    9.60    1.50
  -3  -9   8   10.80    1.40
  -3   9  -8    7.40    1.00
  -3  -9   8    8.10    1.30
  -3  -9   8    8.00    1.30
  -3   9  -8    7.00    1.20
   3  -9  -8    8.60    1.40
  -4  -9  -8   26.30    1.90
   4   9  -8   26.80    2.20
  -4   9   8   24.70    1.30
  -4  -9  -8   26.40    1.70
   4  -9   8   24.60    1.40
  -4   9   8   25.80    1.40
   4  -9   8   27.80    1.30
  -4   9  -8   26.40    1.70
   4  -9  -8   23.00    1.70
   4  -9  -8   25.60    1.60
  -4  -9   8   27.40    1.60
  -4  -9   8   26.80    1.60
  -4   9  -8   20.70    1.90
  -4   9  -8   25.90    1.60
  -4  -9   8   26.00    2.10
   0 -10   8   33.40    1.80
   0  10  -8   38.50    2.20
   0  10  -8   37.70    2.60
   0 -10  -8   38.30    2.10
   0 -10  -8   36.40    2.20
   0  10  -8   39.00    2.30
   0 -10   8   34.40    1.90
  -1 -10  -8   97.99    3.60
  -1 -10  -8  103.19    3.80
   1  10  -8   97.99    3.60
   1 -10   8  101.69    3.30
   1  10  -8   97.99    4.10
  -1  10   8   93.19    3.10
  -1  10   8   94.09    3.20
   1 -10   8  101.69    3.40
   1 -10  -8  103.99    3.60
  -1  10  -8  103.19    4.10
  -1  10  -8   97.89    3.70
   1 -10  -8   98.89    3.80
  -1 -10   8   96.49    3.40
  -1 -10   8   95.49    3.50
  -1  10  -8   98.99    3.70
   2 -10   8   21.80    1.40
  -2  10   8   21.90    1.40
  -2 -10  -8   21.90    1.70
  -2  10   8   20.70    1.40
   2  10  -8   18.80    2.00
   2 -10   8   20.90    1.40
  -2 -10  -8   22.00    1.80
   2 -10   8   22.50    2.40
   2 -10  -8   23.20    1.70
  -2  10  -8   24.50    2.00
  -2 -10   8   20.50    1.50
  -2  10  -8   24.80    1.80
  -2 -10   8   22.60    1.50
  -2  10  -8   25.40    1.70
   2 -10  -8   22.80    1.70
  -2 -10   8   23.00    2.10
   3 -10   8    7.80    1.00
   3  10  -8    7.20    1.30
  -3 -10  -8    8.60    1.30
  -3 -10  -8    5.30    0.80
  -3  10   8    8.70    1.00
   3 -10   8    8.70    1.00
  -3  10   8    7.60    1.00
  -3  10  -8    8.00    1.20
   3 -10  -8    8.20    1.30
  -3 -10   8    8.50    1.10
  -3 -10   8    8.60    1.50
   3 -10  -8    9.10    1.20
  -3  10  -8   10.90    1.30
  -3 -10   8    6.70    1.10
  -3  10  -8    8.50    1.50
   0 -11   8    0.40    0.80
   0 -11  -8   -0.20    0.70
   0 -11  -8    0.40    0.60
   0  11  -8    0.80    1.00
   0 -11   8   -0.40    0.50
   0 -11   8    0.20    0.60
  -1 -11  -8   12.80    1.20
   1 -11   8    9.00    1.70
   1 -11   8   12.20    1.10
   1 -11   8   12.10    1.10
  -1 -11  -8   12.80    1.30
   1  11  -8   14.00    1.60
  -1 -11   8   11.00    1.10
   1 -11  -8   11.40    1.10
  -1  11  -8   11.60    1.30
  -1  11  -8   10.00    1.40
   1 -11  -8   11.40    1.30
  -1 -11   8   11.20    1.60
  -1  11  -8   12.40    1.60
  -1 -11   8   12.60    1.20
  -2 -11  -8   10.60    1.20
   2 -11   8   11.40    2.00
  -2 -11  -8   11.90    1.20
   2  11  -8   10.50    1.50
  -2  11  -8   11.30    1.20
   2 -11  -8   11.30    1.20
   2 -11  -8   11.60    1.20
  -2 -11   8   10.10    1.40
  -2 -11   8   11.30    1.10
  -2 -11   8   12.20    1.00
  -2  11  -8   10.40    1.20
  -2  11  -8   12.60    1.50
   0   0   9   -2.50    1.40
   1   0   9  270.17    8.70
  -1   0   9  292.27    8.80
  -2   0   9   -0.70    1.20
  -3   0   9   35.50    2.90
  -4   0   9  164.18    4.90
  -4   0   9  167.18    5.00
   4   0  -9  165.58    6.40
  -4   0   9  156.08    6.10
   5   0  -9    1.30    1.50
  -5   0   9   -0.50    0.70
  -5   0  -9   -0.60    2.10
  -5   0   9   -1.20    1.40
  -5   0  -9    1.60    1.70
  -5   0   9    0.40    0.70
  -5   0  -9    0.30    1.80
  -6   0   9  268.87    8.40
  -6   0  -9  273.27    8.10
  -6   0   9  278.27    7.60
  -6   0  -9  282.37    8.00
  -6   0   9  281.77    7.60
   6   0  -9  276.37    8.40
  -6   0  -9  277.07    8.20
   7   0  -9   48.70    2.40
  -7   0  -9   51.79    2.10
  -7   0   9   49.10    1.90
  -7   0  -9   46.20    2.40
  -7   0  -9   49.60    2.30
  -7   0   9   50.89    1.90
   0   1   9  521.05   14.30
   0  -1   9  511.85   14.20
  -1   1   9  297.17    9.10
   1  -1   9  304.27    9.30
   1   1   9  287.47    9.20
  -1  -1   9  308.27    9.20
  -2   1   9   38.30    2.80
  -2  -1   9   32.90    2.70
  -3   1   9  165.78    6.20
  -3  -1   9  168.48    5.10
  -3  -1   9  153.38    5.90
  -3  -1   9  162.88    5.10
   4   1  -9   22.90    2.90
  -4   1   9   19.80    1.70
  -4   1   9   23.30    2.70
  -4   1   9   20.30    1.60
   4  -1  -9   25.30    2.80
  -4  -1   9   23.40    1.80
  -4  -1   9   21.40    2.70
  -4  -1   9   23.00    1.70
  -5   1   9   93.49    3.30
  -5   1   9   93.39    3.30
  -5  -1  -9   91.99    4.60
   5   1  -9   90.59    4.40
  -5   1   9   98.59    4.50
  -5  -1  -9   82.39    6.00
  -5  -1  -9   89.29    4.30
  -5  -1   9   93.39    3.40
  -5  -1   9   96.89    3.40
   5  -1  -9   89.39    4.30
  -5   1  -9   90.69    4.10
  -5   1  -9   94.09    4.30
  -5   1  -9   89.89    4.50
  -5  -1   9   91.79    4.50
  -6   1   9    3.90    1.70
  -6  -1  -9   10.90    1.90
  -6   1   9    7.20    1.10
  -6  -1  -9    7.00    1.20
  -6   1   9    6.90    1.20
  -6  -1  -9    8.10    1.70
   6   1  -9    7.30    1.50
  -6  -1   9    4.30    0.80
  -6   1  -9    5.50    1.10
  -6  -1   9    6.70    1.90
  -6   1  -9    4.20    0.90
  -6   1  -9    6.00    1.30
   6  -1  -9    6.70    1.40
  -7  -1  -9   13.90    1.40
   7   1  -9   14.30    1.60
  -7  -1  -9   13.80    1.70
  -7   1   9   13.60    1.10
  -7  -1  -9   14.70    1.50
  -7   1   9   13.80    1.10
  -7  -1   9   15.00    1.10
   7  -1  -9   17.30    1.60
  -7   1  -9   14.10    1.40
  -7   1  -9   14.70    1.70
  -7  -1   9   14.40    1.10
  -7   1  -9   15.70    1.30
   0  -2   9  210.78    7.20
   0   2   9  213.38    7.00
   1  -2   9    7.90    1.80
  -1   2   9    4.60    1.40
   1   2   9    2.60    1.60
  -1  -2   9    4.20    1.30
  -2  -2   9  113.59    3.50
  -2  -2   9  111.09    3.60
   3   2  -9   64.59    5.90
  -3   2   9   57.19    2.30
  -3   2   9   55.99    3.50
  -3   2   9   58.89    2.30
  -3  -2   9   53.89    3.40
  -3  -2   9   55.69    2.40
  -3  -2   9   56.69    2.40
   4   2  -9   36.70    3.70
  -4   2   9   36.50    2.00
  -4   2   9   37.40    3.00
  -4   2   9   37.00    2.00
   4  -2  -9   36.70    3.50
  -4  -2   9   34.80    2.10
  -4  -2   9   37.60    2.10
  -4  -2   9   36.80    3.10
  -5  -2  -9   69.29    3.90
  -5   2   9   66.59    2.70
  -5  -2  -9   64.39    4.10
   5   2  -9   64.79    3.80
  -5  -2  -9   65.99    4.40
  -5   2   9   61.59    3.60
  -5   2   9   66.79    2.70
  -5  -2   9   69.19    4.00
  -5  -2   9   72.59    2.90
  -5  -2   9   71.29    2.90
   5  -2  -9   71.09    3.70
  -5   2  -9   66.39    3.40
  -5   2  -9   66.39    3.70
  -5   2  -9   69.69    3.60
  -6   2   9   47.60    2.10
  -6  -2  -9   47.30    2.60
   6   2  -9   47.70    2.90
  -6  -2  -9   50.09    3.10
  -6   2   9   55.49    3.40
  -6  -2  -9   49.90    2.80
  -6   2   9   50.29    2.10
  -6   2  -9   50.69    2.80
  -6  -2   9   51.59    2.30
  -6  -2   9   53.99    2.30
   6  -2  -9   54.29    2.90
  -6   2  -9   52.49    2.70
  -6   2  -9   52.79    2.50
  -6  -2   9   55.89    3.70
  -7  -2  -9    8.00    1.00
  -7   2   9    7.70    1.00
   7   2  -9    7.30    1.10
  -7  -2  -9    7.60    1.10
  -7   2   9    8.80    0.90
  -7  -2  -9    7.70    1.30
  -7   2  -9    7.50    1.20
  -7   2  -9    6.80    1.00
  -7   2  -9    8.30    1.20
  -7  -2   9    6.60    0.90
  -7  -2   9    9.10    1.00
   7  -2  -9    9.80    1.40
   0   3   9  405.36   11.80
   0  -3   9  419.86   12.00
   1  -3   9   77.09    4.20
  -1   3   9   70.79    3.70
   1   3   9   74.89    4.10
  -1  -3   9   79.79    3.90
  -2   3   9   13.80    1.60
  -2   3   9   11.40    1.30
  -2   3   9   14.50    2.30
  -2  -3   9   13.00    1.60
  -2  -3   9   14.30    2.30
  -2  -3   9   14.60    1.60
  -3   3   9  249.97    8.20
   3   3  -9  249.48    8.60
  -3   3   9  240.38    6.70
  -3   3   9  243.98    6.70
  -3  -3   9  260.87    7.10
  -3  -3   9  253.07    7.20
  -3  -3   9  248.38    8.40
  -4   3   9  156.38    6.00
  -4   3   9  157.38    4.70
   4   3  -9  155.18    6.20
  -4   3   9  152.78    4.70
  -4  -3   9  153.78    4.90
  -4  -3   9  152.78    4.90
  -4   3  -9  154.48    5.70
  -4   3  -9  157.78    5.60
   4  -3  -9  150.08    5.80
  -4  -3   9  154.98    6.00
  -5   3   9   15.00    2.50
  -5  -3  -9   22.60    2.90
  -5   3   9   18.50    1.50
   5   3  -9   21.40    2.80
  -5  -3  -9   16.80    3.00
  -5   3   9   18.30    1.50
  -5   3  -9   16.30    2.50
  -5  -3   9   18.20    2.70
  -5   3  -9   16.80    2.30
   5  -3  -9   18.60    2.40
  -5  -3   9   15.60    1.70
  -5   3  -9   15.40    2.30
  -5  -3   9   21.10    1.70
  -6   3   9    9.40    1.70
  -6   3   9   11.20    1.10
  -6  -3  -9   10.60    1.50
  -6  -3  -9   12.00    1.80
  -6  -3  -9   10.60    1.60
   6   3  -9    8.30    1.40
  -6   3   9    9.60    1.20
  -6  -3   9   12.40    1.20
  -6  -3   9   10.50    1.90
  -6   3  -9   13.60    1.60
  -6   3  -9    9.70    1.70
  -6   3  -9   12.00    1.50
  -6  -3   9   12.40    1.30
  -7  -3  -9   33.90    1.80
  -7   3   9   33.10    1.30
   7   3  -9   34.90    2.00
  -7  -3  -9   32.60    3.00
  -7  -3  -9   28.90    1.60
  -7   3   9   34.50    1.40
  -7  -3   9   35.70    1.50
  -7   3  -9   34.40    1.60
  -7   3  -9   32.80    1.70
  -7  -3   9   33.30    1.50
  -7   3  -9   32.60    1.90
   0  -4   9   -0.20    0.90
   0  -4   9    0.00    1.70
   0  -4   9    0.40    0.90
  -1   4   9   95.49    4.20
  -1  -4   9   99.99    3.50
  -1  -4   9  102.39    3.40
  -1  -4   9   93.59    4.40
   1   4   9  102.99    4.50
  -2   4   9   81.89    2.90
  -2   4   9   82.29    4.10
  -2   4   9   87.89    2.90
  -2  -4   9   82.99    3.20
  -2  -4   9   81.49    3.10
  -2  -4   9   86.49    4.20
  -3   4   9  579.44   14.70
   3  -4   9  586.44   14.50
   3   4  -9  598.74   16.40
  -3   4   9  575.44   16.20
  -3   4   9  583.24   14.70
   3  -4   9  584.64   14.40
  -3  -4   9  612.94   16.70
  -3  -4   9  579.74   15.30
   3  -4  -9  594.34   16.20
  -3  -4   9  595.24   15.30
  -4   4   9   36.20    2.00
  -4  -4  -9   29.80    3.70
  -4   4   9   39.20    2.00
  -4   4   9   39.80    3.10
  -4  -4  -9   33.40    3.90
   4   4  -9   32.80    3.50
   4  -4  -9   38.70    3.00
  -4   4  -9   36.80    2.90
  -4  -4   9   45.40    3.30
  -4  -4   9   41.90    2.20
  -4   4  -9   37.70    2.90
  -4   4  -9   33.50    3.10
  -4  -4   9   36.10    2.20
  -5   4   9   32.40    2.40
  -5   4   9   35.40    2.50
   5   4  -9   28.60    3.30
  -5  -4  -9   34.20    4.30
  -5   4  -9   27.70    2.90
  -5  -4   9   34.30    2.00
  -5  -4   9   28.10    1.90
  -6  -4  -9   74.39    3.30
  -6   4   9   66.19    3.60
  -6  -4  -9   75.69    3.20
  -6   4   9   70.09    2.50
  -6  -4  -9   68.19    2.90
  -6   4   9   71.19    2.40
   6   4  -9   74.69    3.50
  -6  -4   9   75.29    2.70
  -6   4  -9   69.69    2.80
  -6  -4   9   74.59    2.70
  -6   4  -9   71.99    3.10
  -6   4  -9   71.39    2.90
   0   5   9   25.70    2.60
   0  -5   9   23.60    2.80
   0  -5   9   23.50    1.80
   0  -5   9   27.10    1.70
   1  -5   9    8.90    1.50
  -1   5   9   10.80    1.70
   1  -5   9   10.40    1.90
  -1   5   9   11.00    1.60
  -1   5   9   11.00    1.70
   1   5  -9   12.40    3.50
   1   5  -9    9.90    2.20
   1   5  -9    4.20    2.80
   1  -5   9   12.50    1.60
  -1  -5   9   12.00    2.30
  -1  -5   9   10.30    1.50
   1   5   9   14.30    2.70
  -1  -5   9   10.50    1.50
  -2   5   9   23.60    2.50
   2   5  -9   18.00    2.90
   2  -5   9   22.00    3.50
   2  -5   9   22.70    1.60
  -2   5   9   22.70    1.70
   2   5  -9   24.90    3.10
   2  -5   9   21.50    1.60
   2   5  -9   20.10    3.30
  -2   5   9   25.40    1.70
  -2  -5   9   21.30    1.80
  -2  -5   9   23.80    1.90
  -2   5  -9   15.70    2.60
  -2  -5   9   19.30    2.60
  -3   5   9  183.98    6.70
  -3   5   9  189.48    5.30
  -3   5   9  189.68    5.40
   3  -5   9  185.68    5.20
   3   5  -9  173.58    6.90
   3  -5   9  183.78    5.20
  -3  -5   9  194.38    7.10
  -3  -5   9  190.08    5.80
  -3  -5   9  184.48    5.70
  -3   5  -9  184.88    6.40
  -3   5  -9  182.88    6.10
  -3   5  -9  186.08    6.30
  -4   5   9  128.19    4.00
  -4   5   9  122.19    5.10
  -4  -5  -9  121.29    5.30
   4  -5   9  129.69    3.70
  -4  -5  -9  118.19    5.00
  -4   5   9  128.69    4.00
   4   5  -9  116.09    5.30
   4  -5   9  126.79    3.70
  -4   5  -9  119.69    4.50
  -4  -5   9  121.39    4.30
  -4  -5   9  126.89    5.30
  -4   5  -9  122.19    4.40
  -4  -5   9  128.59    4.30
  -4   5  -9  116.09    4.80
  -5   5   9   31.30    2.50
   5  -5   9   35.30    1.50
  -5   5   9   39.60    1.80
  -5   5   9   37.20    1.80
  -5  -5  -9   34.30    2.60
  -5  -5  -9   32.00    2.70
   5   5  -9   34.70    2.90
   5  -5   9   34.70    1.50
  -5  -5   9   32.10    1.90
  -5   5  -9   32.60    2.40
  -5   5  -9   33.70    2.10
  -5   5  -9   32.20    2.20
  -5  -5   9   34.40    1.90
  -5  -5   9   33.00    2.80
  -6   5   9   14.90    1.10
  -6   5   9   12.80    2.90
  -6  -5  -9   18.20    2.10
  -6  -5  -9   15.00    1.50
  -6  -5  -9   18.50    1.70
   6   5  -9   15.60    1.80
  -6   5   9   14.50    1.10
  -6  -5   9   11.90    1.20
  -6  -5   9   14.60    1.20
  -6   5  -9   13.00    1.70
  -6   5  -9   17.40    1.50
  -6   5  -9   13.80    1.30
   0   6   9   36.40    3.00
   0  -6   9   39.60    2.10
   0   6  -9   33.10    3.00
   0  -6   9   38.90    2.10
   0   6  -9   34.70    4.10
   0   6  -9   36.00    3.20
   1   6  -9  118.39    5.60
  -1   6   9  118.79    3.70
   1  -6   9  119.99    3.90
   1  -6   9  120.79    5.20
   1   6  -9  116.79    5.10
   1   6  -9  116.39    4.90
   1  -6   9  119.49    3.80
  -1   6   9  119.19    5.10
  -1   6   9  120.99    3.70
  -1   6  -9  116.39    4.70
  -1   6  -9  112.19    5.50
  -1  -6   9  120.19    4.00
   1   6   9  116.39    5.00
  -1  -6   9  114.29    5.10
  -1  -6   9  122.29    4.00
  -1   6  -9  116.39    4.90
  -2  -6  -9  328.17   11.50
   2   6  -9  312.57   10.10
   2  -6   9  328.17   10.00
  -2   6   9  322.07    8.50
   2   6  -9  297.37    9.40
   2   6  -9  303.87    9.70
   2  -6   9  330.97    8.50
  -2  -6  -9  347.97   11.90
  -2   6   9  315.37    8.40
   2  -6   9  333.17    8.60
  -2   6   9  303.17    9.90
  -2  -6   9  317.67   10.10
  -2   6  -9  308.47    9.30
  -2  -6   9  315.17    8.70
  -2   6  -9  319.17    9.10
  -2  -6   9  319.57    8.80
  -2   6  -9  312.67    9.70
  -3   6   9  225.78    7.70
  -3  -6  -9  210.68    7.40
   3  -6   9  230.28    6.20
   3   6  -9  215.88    7.70
  -3   6   9  232.48    6.30
   3  -6   9  226.88    6.20
  -3   6   9  229.88    6.30
  -3  -6  -9  213.08    7.20
  -3  -6   9  227.08    6.70
  -3   6  -9  229.38    7.20
  -3  -6   9  231.88    7.90
  -3   6  -9  231.58    7.00
  -3  -6   9  234.08    6.80
  -3   6  -9  223.28    7.30
   4   6  -9   10.30    2.60
  -4  -6  -9   13.10    2.20
  -4  -6  -9   11.40    1.90
   4  -6   9    9.20    1.10
   4  -6   9    8.20    1.20
  -4   6   9    6.00    1.40
  -4  -6   9    9.60    1.30
  -4  -6   9   10.10    1.90
  -4   6  -9   12.60    2.30
  -4   6  -9    8.50    1.90
  -4  -6   9    8.60    1.20
  -5   6   9   28.30    1.50
  -5   6   9   29.90    1.50
  -5  -6  -9   32.60    2.20
  -5   6   9   28.60    2.20
  -5  -6  -9   33.50    2.30
   5   6  -9   31.50    2.60
  -5  -6   9   30.50    1.70
  -5   6  -9   28.90    1.90
  -5  -6   9   32.30    1.80
  -5  -6   9   28.00    2.50
  -5   6  -9   28.70    2.20
  -5   6  -9   28.50    1.80
   6   6  -9   34.20    2.10
  -6  -6  -9   35.20    1.90
  -6  -6  -9   38.10    1.80
  -6   6  -9   39.70    2.10
  -6  -6   9   38.20    1.60
  -6  -6   9   37.70    1.60
  -6   6  -9   38.90    1.80
  -6   6  -9   36.70    1.90
   0  -7   9  398.66   10.60
   0  -7   9  407.16   10.70
   0   7  -9  406.76   11.30
   0  -7  -9  386.96   11.40
   0   7  -9  406.46   11.80
   0  -7  -9  393.76   11.20
   0   7  -9  402.86   11.40
   0   7   9  397.16   11.80
  -1   7   9   22.20    1.70
   1   7  -9   24.10    2.50
  -1  -7  -9   26.80    3.00
  -1  -7  -9   18.50    3.10
   1   7  -9   24.40    2.60
   1   7  -9   23.40    3.40
   1  -7   9   24.70    1.70
   1  -7   9   21.50    1.70
  -1   7   9   24.50    1.70
  -1  -7   9   25.30    1.90
  -1   7  -9   24.90    3.20
  -1  -7   9   25.80    2.80
   1   7   9   21.00    3.10
  -1   7  -9   29.70    2.70
  -1  -7   9   28.40    1.90
  -1   7  -9   27.20    2.50
  -2  -7  -9   37.30    3.30
   2  -7   9   36.40    3.40
   2  -7   9   40.70    2.00
  -2   7   9   41.10    2.00
   2   7  -9   36.10    2.90
   2  -7   9   34.50    1.90
  -2   7   9   42.40    3.00
   2   7  -9   40.20    2.80
  -2   7   9   36.40    1.90
   2   7  -9   36.10    3.50
  -2  -7  -9   32.30    3.00
  -2   7  -9   41.60    2.60
  -2  -7   9   44.00    2.30
  -2   7  -9   41.90    2.80
  -2  -7   9   37.40    2.30
  -2  -7   9   38.80    3.10
  -2   7  -9   43.30    3.30
  -3   7   9    3.50    1.30
  -3   7   9    0.70    0.80
   3   7  -9    0.40    1.50
  -3   7   9   -0.90    0.80
  -3   7  -9    1.60    0.90
  -3  -7   9    0.50    0.80
  -3  -7   9   -0.50    0.80
  -3  -7   9   -0.50    1.20
  -3   7  -9    0.60    1.00
   4  -7   9    0.20    0.60
   4  -7   9   -0.10    0.60
   4   7  -9   -0.10    1.40
  -4   7   9    1.20    0.90
  -4   7   9   -0.20    0.60
  -4   7   9    0.20    0.60
  -4  -7  -9    1.50    1.10
  -4  -7  -9    0.30    1.20
  -4  -7   9    0.70    0.70
  -4   7  -9    1.30    0.80
  -4  -7   9   -0.70    1.10
  -4   7  -9    1.00    1.10
  -4   7  -9    1.10    0.90
  -4  -7   9    1.20    0.70
  -5   7   9   23.60    1.30
  -5  -7  -9   23.00    1.80
  -5  -7  -9   23.00    1.80
  -5   7   9   22.80    1.20
  -5   7   9   21.70    2.10
   5   7  -9   20.60    2.10
  -5  -7   9   23.90    1.40
  -5   7  -9   21.70    1.60
  -5  -7   9   22.30    1.40
  -5   7  -9   20.40    1.90
  -5  -7   9   23.90    2.30
  -5   7  -9   22.20    1.50
   0  -8  -9  535.85   14.60
   0   8  -9  556.74   14.70
   0   8  -9  543.35   14.90
   0  -8   9  558.64   14.20
   0   8   9  550.74   15.30
   0  -8  -9  540.25   14.80
   0  -8   9  549.35   14.10
   0   8  -9  552.34   15.20
  -1  -8  -9  110.69    4.40
   1   8  -9  112.69    4.40
  -1   8   9  105.99    3.80
  -1   8   9  106.39    3.90
  -1  -8  -9  110.79    4.50
   1   8  -9  114.49    4.60
   1  -8   9  116.19    3.80
  -1   8   9  112.09    4.90
   1   8  -9  111.59    5.00
   1  -8   9  114.39    3.70
  -1   8  -9  116.69    4.90
  -1  -8   9  108.49    5.00
  -1   8  -9  117.09    4.40
  -1   8  -9  120.79    4.60
  -1  -8   9  114.89    4.00
   1  -8  -9  117.39    4.60
  -1  -8   9  117.49    4.00
   1  -8  -9  119.59    4.50
   2  -8   9    4.90    1.60
   2  -8   9    1.80    0.70
  -2  -8  -9    2.00    1.20
  -2  -8  -9    3.90    1.30
  -2   8   9    3.00    0.70
  -2   8   9    2.20    1.20
   2  -8   9    1.90    0.70
  -2   8   9    2.50    0.70
  -2   8  -9    1.60    1.50
  -2  -8   9    3.50    1.80
  -3  -8  -9   99.29    4.00
   3  -8   9  100.59    3.10
   3   8  -9   96.39    4.40
  -3  -8  -9  102.19    3.90
   3  -8   9  100.39    3.20
  -3   8   9   98.89    3.10
  -3   8   9   99.89    3.10
  -3   8   9  104.69    4.30
  -3  -8   9   95.79    4.30
  -3   8  -9   99.59    4.00
  -3  -8   9  100.79    3.50
  -3  -8   9  103.09    3.50
  -3   8  -9   99.59    3.90
  -3   8  -9   99.39    3.70
   4  -8   9   10.50    1.30
   4   8  -9    8.80    1.40
  -4  -8  -9    8.00    1.10
  -4  -8  -9    5.90    1.00
  -4   8   9    8.80    1.10
  -4   8   9    8.80    1.10
  -4   8   9    7.00    1.20
  -4   8  -9   10.80    1.80
  -4   8  -9    6.90    1.10
  -4  -8   9    9.00    1.20
  -4   8  -9   11.10    1.40
  -4  -8   9    9.20    1.10
  -4  -8   9    7.50    1.20
   5   8  -9   26.80    2.00
  -5  -8  -9   26.80    1.70
  -5  -8  -9   26.20    1.60
  -5   8  -9   27.80    1.60
   5  -8  -9   26.50    1.50
  -5  -8   9   23.30    1.40
  -5  -8   9   27.90    2.50
   5  -8  -9   27.50    1.60
  -5  -8   9   24.80    1.30
  -5   8  -9   27.80    1.50
  -5   8  -9   26.50    1.70
   0  -9  -9  158.18    5.30
   0  -9   9  151.78    4.70
   0  -9   9  152.28    4.70
   0   9  -9  154.38    5.60
   0  -9   9  158.38    5.80
   0   9  -9  154.48    5.30
   0   9  -9  160.08    5.20
   0  -9  -9  161.48    5.10
  -1  -9  -9   22.10    2.00
  -1  -9  -9   23.10    1.90
   1  -9   9   23.40    2.30
   1   9  -9   20.00    2.00
   1   9  -9   21.00    2.40
   1  -9   9   18.70    1.50
   1   9  -9   16.50    2.00
   1  -9   9   19.60    1.50
   1  -9  -9   20.90    2.00
  -1   9  -9   18.60    2.30
  -1  -9   9   22.20    1.60
  -1  -9   9   20.20    1.50
  -1  -9   9   20.60    2.30
   1  -9  -9   19.90    1.90
  -1   9  -9   20.20    2.00
  -1   9  -9   21.30    1.90
  -2   9   9    8.70    1.20
   2   9  -9    6.50    1.30
   2  -9   9    9.20    1.10
  -2  -9  -9   11.40    1.70
   2  -9   9    9.80    1.10
  -2  -9  -9   12.20    1.60
  -2   9   9    8.80    1.20
  -2   9  -9   10.20    1.60
  -2   9  -9    9.80    1.40
  -2  -9   9   10.00    1.50
   2  -9  -9   10.60    1.50
  -2   9  -9   10.40    1.60
  -2  -9   9   11.00    1.30
  -2  -9   9   11.10    1.30
   2  -9  -9   12.30    1.60
  -3   9   9   19.50    1.40
   3   9  -9   19.10    2.20
  -3   9   9   17.80    1.30
   3  -9   9   21.20    1.20
  -3  -9  -9   20.00    1.80
  -3  -9  -9   20.40    1.70
   3  -9   9   21.40    1.20
   3  -9  -9   21.80    1.60
  -3  -9   9   20.10    2.10
  -3  -9   9   25.60    1.50
   3  -9  -9   20.60    1.80
  -3   9  -9   24.30    1.60
  -3   9  -9   22.60    1.70
  -3  -9   9   20.30    1.40
  -3   9  -9   20.00    2.00
  -4  -9  -9    0.50    0.60
   4   9  -9   -0.60    1.00
  -4  -9  -9    1.30    0.70
   4  -9  -9    0.80    0.60
  -4  -9   9   -0.30    0.90
  -4  -9   9    1.10    0.50
  -4   9  -9    0.80    0.60
  -4  -9   9    0.50    0.60
  -4   9  -9    0.10    0.60
   4  -9  -9    1.30    0.70
  -4   9  -9    1.30    0.90
   0  10  -9  122.79    4.20
   0  10  -9  127.39    4.60
   0 -10  -9  125.59    4.20
   0 -10  -9  124.89    4.10
   0 -10   9  114.49    4.50
   0  10  -9  118.09    4.10
   0 -10   9  123.49    3.60
   0 -10   9  118.79    3.60
  -1 -10  -9    1.50    0.80
   1 -10   9    2.60    1.00
   1 -10   9    0.50    0.60
  -1 -10  -9    2.10    0.70
   1  10  -9    1.80    1.10
   1 -10   9    0.90    0.60
   1 -10  -9    3.00    0.90
   1 -10  -9    2.60    0.80
  -1 -10   9    1.00    0.90
  -1  10  -9    0.90    0.70
  -1  10  -9    1.30    0.80
  -1 -10   9    0.30    0.60
  -1  10  -9   -0.50    1.10
  -2 -10  -9   43.70    2.20
  -2 -10  -9   38.90    1.90
   2 -10   9   38.90    2.80
   2  10  -9   42.50    2.40
  -2 -10   9   40.30    1.70
   2 -10  -9   43.80    2.10
  -2  10  -9   37.70    2.30
  -2 -10   9   41.30    1.70
   2 -10  -9   40.80    1.90
  -2  10  -9   40.20    2.00
  -2  10  -9   40.00    2.00
  -2 -10   9   41.60    2.30
  -3 -10  -9   23.90    1.50
  -3 -10  -9   21.90    1.60
   3  10  -9   28.60    1.90
   3 -10  -9   23.80    1.60
  -3 -10   9   23.50    1.80
  -3  10  -9   25.90    1.50
  -3  10  -9   25.80    1.80
  -3  10  -9   20.80    1.50
   3 -10  -9   24.20    1.50
   0   0  10  962.60   24.90
   1   0  10   63.19    3.90
  -2   0  10   56.49    3.30
  -3   0  10   47.60    3.30
   4   0 -10   20.20    2.70
  -4   0  10   25.20    2.80
  -4   0  10   23.00    1.60
  -4   0  10   22.10    1.70
   5   0 -10    1.10    1.50
  -5   0  10    1.00    0.70
  -5   0  10    0.60    0.70
  -5   0  10   -0.10    1.30
  -6   0  10   70.89    3.60
  -6   0 -10   71.89    3.40
  -6   0 -10   72.09    3.10
   6   0 -10   71.09    3.30
  -6   0  10   69.09    2.30
  -6   0 -10   73.39    3.00
  -6   0  10   68.59    2.40
  -7   0 -10   39.10    2.20
  -7   0 -10   33.50    1.60
   7   0 -10   32.80    1.90
  -7   0 -10   34.30    1.80
   0  -1  10   70.89    3.70
   0   1  10   70.49    3.70
  -1   1  10  157.08    6.30
   1  -1  10  156.98    6.00
   1   1  10  163.28    6.00
  -1  -1  10  151.68    6.10
  -2   1  10  191.88    6.80
  -2  -1  10  202.58    7.10
  -3   1  10  167.98    6.40
  -3  -1  10  157.08    4.40
  -3  -1  10  156.98    4.40
  -3  -1  10  157.98    6.10
  -4   1  10   55.59    2.20
  -4   1  10   51.79    3.40
   4   1 -10   51.89    4.20
  -4   1  10   54.29    2.20
   4  -1 -10   54.49    4.20
  -4  -1  10   58.29    3.50
  -4  -1  10   57.69    2.30
  -4  -1  10   56.19    2.30
   5   1 -10    6.10    1.60
  -5   1  10    6.00    0.80
  -5   1  10    9.60    1.70
  -5   1  10    8.60    1.20
  -5  -1  10    6.50    1.60
   5  -1 -10    5.30    1.50
  -5  -1  10    8.60    1.20
  -5  -1  10    9.00    1.30
  -6  -1 -10   37.10    2.90
  -6   1  10   34.60    1.50
  -6  -1 -10   38.10    2.20
   6   1 -10   32.60    2.40
  -6   1  10   37.20    1.50
  -6   1  10   33.80    2.90
  -6  -1 -10   33.80    2.30
  -6   1 -10   35.90    2.00
  -6  -1  10   32.00    1.50
  -6  -1  10   36.60    3.00
  -6  -1  10   35.50    1.60
  -6   1 -10   35.50    2.10
  -6   1 -10   34.60    2.70
   6  -1 -10   32.30    2.30
   7   1 -10   30.30    1.90
  -7  -1 -10   28.60    2.30
  -7  -1 -10   32.80    1.60
  -7  -1 -10   31.70    1.70
  -7   1 -10   30.00    2.20
  -7   1 -10   31.20    1.60
  -7   1 -10   30.20    1.50
   7  -1 -10   33.30    1.80
   1  -2  10  171.98    6.30
  -1   2  10  175.98    6.20
   1   2  10  173.68    6.20
  -1  -2  10  173.18    6.30
  -2   2  10   87.49    4.30
  -2  -2  10   89.99    4.30
  -3   2  10   90.89    4.40
  -3  -2  10   95.59    4.50
  -3  -2  10   89.39    3.00
  -3  -2  10   90.29    3.10
  -4   2  10   35.70    3.10
  -4   2  10   39.40    1.90
  -4   2  10   38.00    1.90
   4   2 -10   37.00    4.00
   4  -2 -10   35.60    3.40
  -4  -2  10   36.20    2.00
  -4  -2  10   41.40    2.00
  -4  -2  10   39.30    3.00
  -5   2  10   29.10    3.40
  -5  -2 -10   35.60    3.10
  -5   2 -10   25.90    2.50
  -5  -2  10   28.70    3.50
  -5   2 -10   23.60    2.50
   6   2 -10   12.40    1.90
  -6  -2 -10   14.40    1.80
  -6   2  10   14.70    1.10
  -6  -2 -10   10.20    1.30
  -6   2  10   15.60    1.10
  -6  -2 -10   16.30    1.90
  -6   2  10   14.20    2.40
  -6  -2  10   16.80    2.90
  -6  -2  10   12.20    1.20
  -6   2 -10   11.60    1.50
  -6  -2  10   12.70    1.10
   6  -2 -10   13.10    1.80
  -6   2 -10   13.80    2.20
  -6   2 -10   12.20    1.70
   0  -3  10  252.67    8.10
   0   3  10  237.18    7.90
  -1   3  10   75.29    3.80
   1  -3  10   79.19    4.10
   1   3  10   73.89    4.00
  -1  -3  10   72.49    3.80
  -2   3  10    5.00    1.40
  -2  -3  10    3.70    1.40
  -3   3  10   49.99    3.50
   3   3 -10   56.69    4.80
  -3  -3  10   58.29    3.60
  -3  -3  10   54.89    2.40
  -3  -3  10   53.49    2.40
  -4   3  10   45.70    2.00
  -4   3  10   48.20    3.20
   4   3 -10   46.00    3.90
  -4   3  10   45.00    2.00
  -4  -3  10   43.50    2.20
  -4  -3  10   44.50    3.10
  -4  -3  10   46.70    2.10
  -4   3 -10   42.80    3.30
  -4   3 -10   41.50    3.40
   4  -3 -10   48.40    3.40
  -5  -3 -10  151.28    5.40
  -5   3  10  143.39    5.40
  -5  -3 -10  155.78    5.60
   5   3 -10  146.19    5.50
  -5   3  10  146.69    4.20
  -5   3  10  145.99    4.20
  -5   3 -10  145.79    5.30
  -5   3 -10  152.48    5.10
  -5  -3  10  153.88    4.50
  -5  -3  10  148.09    5.50
  -5  -3  10  158.08    4.50
  -5   3 -10  149.79    4.90
   5  -3 -10  146.59    5.30
  -6   3  10   28.30    1.30
   6   3 -10   34.40    2.30
  -6  -3 -10   32.30    2.90
  -6   3  10   30.00    1.30
  -6  -3 -10   25.40    2.10
  -6  -3 -10   27.60    2.00
  -6   3  10   27.20    2.60
  -6   3 -10   27.80    1.90
  -6  -3  10   28.10    1.40
  -6   3 -10   28.40    1.80
  -6   3 -10   29.40    2.30
  -6  -3  10   28.60    1.40
  -6  -3  10   36.80    3.00
   0  -4  10   23.60    2.60
   0   4  10   22.90    2.60
  -1   4  10    1.10    1.20
   1  -4  10    0.00    1.40
   1   4  10    5.70    1.60
  -1  -4  10    0.80    1.20
  -2   4  10   48.10    3.10
  -2  -4  10   49.70    3.30
  -2  -4  10   50.39    2.30
  -2  -4  10   49.30    2.20
  -3   4  10    3.10    1.30
   3   4 -10    6.80    2.40
  -3  -4  10    4.40    0.90
  -3  -4  10    5.20    1.50
  -3  -4  10    5.60    0.90
  -4   4  10  264.87    7.00
  -4   4  10  264.07    8.60
  -4   4  10  263.67    6.90
   4   4 -10  267.57    8.70
  -4   4 -10  258.47    7.80
  -4  -4  10  261.67    8.60
  -4  -4  10  276.47    7.40
  -4   4 -10  259.57    8.00
  -4  -4  10  272.27    7.30
  -5  -4 -10   34.30    2.80
   5   4 -10   28.80    2.70
  -5   4  10   29.60    1.40
  -5   4  10   28.80    2.40
  -5   4  10   27.40    1.50
  -5  -4 -10   31.90    2.60
  -5  -4  10   28.80    1.70
  -5   4 -10   28.40    2.10
  -5   4 -10   30.50    2.10
  -5  -4  10   30.50    1.70
  -5  -4  10   27.00    2.60
  -5   4 -10   33.10    2.60
   6   4 -10   11.10    1.70
  -6  -4 -10   10.80    1.40
  -6  -4 -10    9.40    1.60
  -6  -4 -10   14.50    2.80
  -6   4 -10   11.10    1.90
  -6  -4  10   13.00    1.00
  -6  -4  10   11.40    1.10
  -6   4 -10    9.80    1.20
  -6   4 -10    9.90    1.40
   0  -5  10   -0.30    1.20
   0   5  10   -0.90    1.20
  -1   5  10  194.88    6.90
   1   5 -10  179.18    8.40
   1   5 -10  200.28    9.10
   1  -5  10  209.78    7.10
  -1  -5  10  204.08    5.60
  -1  -5  10  204.08    5.60
   1   5  10  203.08    7.00
  -1  -5  10  198.68    7.10
  -2   5  10    8.00    1.60
   2   5 -10    7.40    2.50
   2   5 -10   12.40    2.20
   2   5 -10    8.50    2.00
   2  -5  10    6.40    1.90
  -2  -5  10    9.30    1.80
  -2  -5  10   10.00    1.10
  -2  -5  10   11.50    1.60
  -3   5  10    5.40    1.50
  -3   5  10   -0.30    1.30
   3   5 -10    6.40    2.10
  -3   5  10   -0.30    1.40
  -3  -5  10    6.50    1.00
  -3   5 -10    6.70    1.70
  -3  -5  10    5.80    1.00
  -3  -5  10    5.80    1.60
  -3   5 -10    6.30    1.50
  -4  -5 -10  150.68    5.70
  -4   5  10  155.78    4.20
  -4   5  10  156.18    4.20
  -4  -5 -10  150.88    5.50
  -4   5  10  148.59    6.10
  -4  -5  10  157.98    6.40
  -4   5 -10  154.38    5.50
  -4   5 -10  161.48    5.10
  -4  -5  10  147.59    5.70
  -4   5 -10  159.18    5.20
   5   5 -10   62.09    3.30
  -5  -5 -10   61.79    3.10
  -5  -5 -10   58.19    3.00
  -5   5  10   59.69    1.90
  -5   5  10   60.49    1.90
  -5   5  10   57.49    3.00
  -5   5 -10   61.99    3.10
  -5  -5  10   56.89    3.10
  -5  -5  10   60.19    2.20
  -5   5 -10   59.39    2.70
  -5  -5  10   60.39    2.20
  -5   5 -10   58.79    2.60
  -6  -5 -10   36.70    1.80
  -6  -5 -10   33.00    1.90
   6   5 -10   28.30    2.00
  -6  -5 -10   37.90    2.60
  -6   5 -10   38.20    1.80
  -6   5 -10   38.60    1.90
  -6   5 -10   36.90    2.40
   0   6 -10   13.20    2.00
   0   6  10   16.50    2.40
   0   6 -10   12.50    2.20
   0  -6  10   10.30    1.50
   0   6 -10   12.30    2.60
   0  -6  10   11.40    1.60
   0  -6  10   13.40    2.30
   1   6 -10   86.09    4.20
   1   6 -10   90.89    4.40
  -1   6  10   89.09    4.30
   1  -6  10   90.49    4.40
   1   6 -10   77.09    5.10
  -1  -6  10   87.49    3.10
  -1  -6  10   86.59    4.30
  -1  -6  10   88.99    3.10
   1   6  10   87.39    4.40
  -1   6 -10   89.29    4.10
  -1   6 -10   83.09    4.30
  -1   6 -10   82.19    5.00
   2   6 -10   66.59    4.40
   2   6 -10   68.79    3.70
   2  -6  10   74.99    4.10
   2   6 -10   69.79    4.00
  -2   6  10   71.29    3.80
  -2  -6  10   76.39    2.80
  -2   6 -10   72.99    3.80
  -2   6 -10   66.19    3.50
  -2   6 -10   72.09    4.40
  -2  -6  10   71.29    4.00
  -2  -6  10   74.19    2.90
   3   6 -10   13.90    2.30
  -3  -6 -10   12.80    3.60
  -3  -6  10   18.40    1.60
  -3   6 -10   20.30    2.30
  -3  -6  10   19.70    1.70
  -3  -6  10   15.20    2.50
  -3   6 -10   15.80    2.40
   4   6 -10    4.40    1.50
  -4  -6 -10    2.90    1.20
  -4  -6 -10    2.70    1.40
  -4   6  10    1.40    1.00
  -4   6 -10    0.90    0.90
  -4   6 -10    2.00    1.30
  -4   6 -10    0.90    1.00
  -4  -6  10    2.70    0.70
  -4  -6  10    2.40    0.70
  -4  -6  10    1.40    1.10
  -5   6  10   40.90    2.40
  -5  -6 -10   42.80    2.30
   5   6 -10   41.70    2.70
  -5  -6 -10   42.20    2.50
  -5   6 -10   45.90    2.10
  -5  -6  10   47.90    1.80
  -5   6 -10   45.60    2.20
  -5  -6  10   44.10    2.70
  -5  -6  10   45.80    1.80
  -5   6 -10   46.40    2.50
   0   7 -10   86.29    3.90
   0  -7 -10   75.99    4.10
   0  -7  10   84.19    4.20
   0   7 -10   74.59    4.50
   0  -7  10   82.09    2.90
   0   7  10   83.49    4.10
   0   7 -10   83.09    3.90
   0  -7  10   80.69    2.80
   0  -7 -10   76.39    3.80
   1  -7  10    5.10    0.80
   1   7 -10    6.40    1.90
  -1  -7 -10    9.00    1.90
   1  -7  10    5.70    1.50
   1  -7  10    8.90    1.40
  -1   7  10    7.30    1.60
  -1  -7 -10    8.90    1.80
   1   7 -10    5.80    1.50
   1   7 -10    6.30    1.60
  -1  -7  10    4.80    0.90
  -1  -7  10    6.00    0.90
  -1   7 -10    6.90    1.60
  -1   7 -10    8.80    2.20
  -1   7 -10    6.60    1.40
  -1  -7  10    6.30    1.50
   1   7  10    6.30    1.80
  -2   7  10   33.80    2.80
  -2  -7 -10   32.60    3.10
  -2  -7 -10   34.10    2.90
   2   7 -10   28.70    2.60
   2  -7  10   33.50    3.00
   2   7 -10   34.50    2.90
  -2   7 -10   31.60    4.20
  -2  -7  10   33.40    2.70
  -3   7  10    5.40    1.30
  -3  -7 -10    2.90    1.30
  -3  -7 -10    0.60    1.20
   3   7 -10    3.80    1.50
  -3  -7  10    2.30    0.80
  -3  -7  10    3.20    1.20
  -3   7 -10    4.10    1.40
  -3   7 -10    0.80    0.80
  -3   7 -10    2.20    1.00
  -3  -7  10    1.40    0.80
   4   7 -10   45.70    2.90
  -4  -7 -10   46.40    2.60
  -4   7  10   42.20    2.50
  -4  -7 -10   50.39    2.50
  -4   7 -10   46.20    2.40
  -4   7 -10   46.90    2.30
  -4  -7  10   48.70    2.70
  -4  -7  10   49.40    1.90
  -4  -7  10   49.80    1.90
  -4   7 -10   54.29    2.80
   5   7 -10    3.40    1.10
  -5  -7 -10    2.40    0.80
  -5  -7 -10    3.60    0.80
  -5   7 -10    6.30    1.10
  -5   7 -10    4.00    0.70
  -5  -7  10    2.50    1.80
   0   8 -10    0.20    1.60
   0  -8 -10   -0.20    1.30
   0   8 -10    1.30    1.20
   0   8  10    0.00    1.10
   0   8 -10   -0.30    1.10
   0  -8 -10    1.30    1.20
   0  -8  10   -0.80    0.70
   0  -8  10    1.60    1.10
   1  -8  10    6.40    1.40
   1  -8  10    5.50    0.80
   1   8 -10    4.90    1.50
  -1  -8 -10    8.70    1.40
  -1  -8 -10    6.40    1.40
   1   8 -10    7.40    1.30
   1  -8  10    7.70    1.30
   1   8 -10    4.90    1.30
  -1  -8  10    5.10    0.80
  -1   8 -10    3.90    1.10
  -1   8 -10    4.70    1.10
  -1  -8  10    4.20    1.10
  -1  -8  10    5.30    0.80
  -1   8 -10    1.60    1.50
   1  -8 -10    7.60    1.30
   1  -8 -10    6.10    1.20
   2   8 -10    6.50    1.50
  -2   8  10    4.70    1.10
  -2  -8 -10    8.50    1.30
   2  -8  10    4.90    1.50
  -2  -8  10    4.90    1.20
  -2  -8  10    5.30    0.80
   2  -8 -10    4.20    1.00
  -2  -8  10    4.80    0.80
  -2   8 -10    4.00    1.00
  -2   8 -10    4.30    1.40
  -2   8 -10    6.50    1.10
   2  -8 -10    3.00    1.10
   3   8 -10   30.20    2.50
  -3  -8 -10   32.60    2.20
  -3   8  10   30.40    2.30
  -3  -8 -10   31.10    2.10
  -3  -8  10   32.70    1.60
  -3   8 -10   30.40    2.10
  -3  -8  10   33.70    2.40
  -3  -8  10   30.50    1.60
  -3   8 -10   32.30    2.00
  -3   8 -10   33.90    2.40
   4   8 -10    0.80    1.10
  -4  -8 -10    1.70    0.90
  -4  -8 -10    2.00    0.80
  -4   8 -10    0.40    0.70
  -4   8 -10    2.10    1.10
  -4  -8  10   -0.70    0.90
  -4   8 -10    1.20    0.70
   0   9 -10   54.89    2.60
   0  -9 -10   52.69    2.50
   0  -9 -10   50.09    2.60
   0   9 -10   55.59    2.80
   0  -9  10   53.99    1.90
   0   9 -10   55.49    3.10
   0  -9  10   55.99    1.90
   0  -9  10   53.59    2.90
  -1  -9 -10    0.70    0.90
   1   9 -10    0.50    1.00
   1   9 -10   -0.50    1.30
   1  -9  10   -0.10    1.00
   1   9 -10    0.20    0.90
  -1  -9 -10   -0.60    1.00
  -1  -9  10    0.70    0.70
   1  -9 -10   -0.10    0.90
  -1   9 -10    3.60    1.30
  -1  -9  10    0.40    0.70
  -1   9 -10   -0.50    0.90
  -1  -9  10    0.70    0.90
  -1   9 -10    1.40    0.90
   1  -9 -10   -1.70    0.80
   2   9 -10   35.00    2.50
  -2  -9 -10   31.60    2.00
  -2  -9 -10   29.70    2.10
  -2   9 -10   34.10    2.00
   2  -9 -10   33.10    2.10
  -2   9 -10   34.80    2.10
  -2  -9  10   35.10    1.50
   2  -9 -10   33.40    1.90
  -2   9 -10   34.30    2.40
  -2  -9  10   35.90    2.40
  -2  -9  10   34.70    1.50
   3   9 -10    2.20    1.10
  -3  -9 -10    2.60    0.90
  -3  -9 -10    2.30    0.80
  -3   9 -10    1.70    0.70
  -3   9 -10    2.40    1.10
  -3   9 -10    3.20    0.80
   3  -9 -10    3.20    0.80
  -3  -9  10    0.50    0.80
   0  10 -10  157.48    5.10
   0  10 -10  158.18    5.00
   0 -10 -10  162.08    4.80
   0  10 -10  156.28    4.80
   0 -10 -10  162.38    4.90
   0 -10  10  157.98    5.20
  -1 -10 -10   95.69    3.20
  -1 -10 -10   95.59    3.40
   1  10 -10   99.59    3.70
  -1  10 -10  105.59    3.40
   1 -10 -10  100.19    3.50
  -1  10 -10  103.69    3.50
  -1 -10  10  101.99    3.80
   1 -10 -10  102.29    3.40
  -1  10 -10   98.39    3.70
   2  10 -10   28.00    2.00
  -2 -10 -10   30.20    1.70
  -2 -10 -10   28.50    1.60
   2 -10 -10   30.10    1.70
  -2  10 -10   28.30    1.60
   2 -10 -10   27.90    1.50
  -2 -10  10   27.10    1.80
  -2  10 -10   25.50    1.60
   0   0  11    1.50    1.30
  -1   0  11  400.96   11.70
   1   0  11  384.56   11.50
  -2   0  11   12.60    1.90
  -3   0  11   94.29    4.50
  -4   0  11  171.48    6.30
   4   0 -11  163.48    6.50
  -5   0  11   49.60    3.00
  -5   0 -11   41.90    3.30
   5   0 -11   45.60    3.00
  -5   0 -11   47.50    3.10
  -6   0 -11    0.40    0.90
  -6   0 -11   -0.40    1.00
   6   0 -11    0.20    1.00
  -6   0  11   -0.60    1.30
   0  -1  11   21.10    2.60
   0   1  11   22.60    2.70
  -1   1  11  109.79    4.80
   1  -1  11  106.09    4.80
   1   1  11   98.29    4.70
  -1  -1  11  100.79    4.50
  -2   1  11   19.00    2.50
  -2  -1  11   19.70    2.40
  -3   1  11  158.98    6.10
  -3  -1  11  168.18    6.40
  -4   1  11   26.00    2.60
   4   1 -11   20.40    3.60
  -4  -1  11   21.80    2.70
   4  -1 -11   20.50    2.50
  -5  -1 -11   16.10    2.00
  -5  -1 -11   14.50    1.80
  -5   1  11   12.40    2.10
   5   1 -11   14.90    2.00
  -5  -1  11   12.70    1.70
   5  -1 -11   15.00    2.40
  -5   1 -11   16.00    2.40
  -5   1 -11   10.80    1.70
  -6  -1 -11   22.50    1.80
  -6  -1 -11   25.00    1.90
   6   1 -11   23.90    2.00
  -6   1  11   17.80    2.40
  -6   1 -11   21.60    1.80
  -6  -1  11   23.90    2.50
   6  -1 -11   20.40    1.90
  -6   1 -11   20.50    1.70
   0  -2  11  122.19    5.00
   0   2  11  114.39    4.80
   1  -2  11   92.49    4.50
  -1   2  11   91.59    4.30
  -1  -2  11   93.39    4.40
   1   2  11   90.59    4.40
  -2   2  11  177.28    6.50
  -2  -2  11  188.18    6.80
  -3   2  11  336.27   10.40
  -3  -2  11  353.66   10.90
   4   2 -11   97.19    4.90
  -4   2  11   97.19    4.50
   4  -2 -11   90.89    4.50
  -4  -2  11   94.69    4.40
  -5  -2 -11   76.89    3.80
   5   2 -11   76.39    3.60
  -5  -2 -11   78.29    4.00
  -5   2  11   69.29    3.50
  -5   2 -11   76.79    3.50
  -5   2 -11   76.89    3.40
   5  -2 -11   74.39    3.40
  -5  -2  11   75.69    3.60
  -6  -2 -11    7.80    1.10
  -6   2  11    8.60    1.50
   6   2 -11    9.60    1.30
  -6  -2 -11   10.80    1.60
  -6  -2  11   12.20    2.30
  -6   2 -11    9.00    1.40
  -6   2 -11   12.30    1.50
   0   3  11  208.38    7.20
   0  -3  11  215.28    7.40
  -1   3  11   74.59    3.90
   1  -3  11   70.19    4.00
  -1  -3  11   70.89    3.90
   1   3  11   69.59    3.90
  -2   3  11   10.80    1.80
  -2  -3  11    6.60    1.40
  -3   3  11  115.89    5.00
  -3  -3  11  123.39    5.30
  -4   3  11   31.40    2.70
   4   3 -11   34.80    5.40
  -4  -3  11   31.00    2.70
  -5  -3 -11    4.60    1.50
   5   3 -11    3.80    1.40
  -5   3  11    3.30    1.10
  -5  -3 -11    3.80    1.70
  -5   3 -11    2.80    1.10
  -5  -3  11    1.80    1.10
  -5   3 -11    4.70    1.20
   6   3 -11   40.30    2.30
  -6  -3 -11   41.70    2.00
  -6  -3 -11   41.40    2.10
  -6   3  11   37.00    2.60
  -6  -3  11   33.60    3.00
  -6   3 -11   42.20    1.90
  -6   3 -11   40.80    2.00
   0  -4  11  254.97    8.30
   0   4  11  238.98    8.00
  -1   4  11  124.29    5.20
   1  -4  11  127.19    5.20
  -1  -4  11  125.19    5.30
   1   4  11  128.59    5.20
  -2   4  11    6.50    1.40
  -2  -4  11    8.20    1.70
   3   4 -11  232.68    8.30
  -3   4  11  234.38    7.90
  -3  -4  11  241.88    8.20
  -4   4  11   56.59    3.60
   4   4 -11   58.19    3.70
  -4   4 -11   60.69    3.00
  -4  -4  11   62.79    3.40
  -4   4 -11   57.39    3.20
  -5  -4 -11   34.70    2.80
   5   4 -11   33.60    2.50
  -5   4  11   32.60    2.30
  -5  -4 -11   31.90    2.60
  -5   4 -11   32.60    2.10
  -5  -4  11   32.20    2.40
  -5   4 -11   32.50    2.00
   6   4 -11    6.00    1.10
  -6  -4 -11    7.20    1.30
  -6   4  11    4.90    1.40
  -6  -4 -11    6.20    1.40
  -6   4 -11    7.40    1.10
  -6   4 -11    8.10    1.20
   0  -5  11   22.20    2.70
   0   5  11   21.60    2.60
   1  -5  11    5.70    1.50
  -1   5  11    7.90    1.50
  -1  -5  11    6.80    1.60
   1   5  11    9.00    1.80
   2   5 -11   42.60    4.90
   2   5 -11   43.70    3.80
   2   5 -11   43.60    3.50
  -2   5  11   44.40    3.20
  -2  -5  11   45.10    3.20
   3   5 -11   98.09    5.60
  -3   5  11  100.29    4.50
  -3   5 -11  101.39    4.20
  -3  -5  11   99.29    4.40
  -3   5 -11   94.89    4.00
  -4  -5 -11   23.40    3.00
  -4   5  11   23.30    2.20
   4   5 -11   24.60    2.80
  -4  -5 -11   25.00    3.00
  -4   5 -11   24.90    2.00
  -4  -5  11   27.40    2.30
  -4   5 -11   31.80    2.20
  -5  -5 -11    5.70    1.20
   5   5 -11    7.00    1.30
  -5   5  11    5.30    1.00
  -5  -5 -11    3.50    1.10
  -5  -5  11    7.00    1.20
  -5   5 -11    3.10    0.80
  -5   5 -11    4.70    0.80
   0  -6  11    0.50    1.20
   0   6 -11    1.40    1.50
   0   6  11    1.30    1.30
   0   6 -11    1.60    1.70
   1   6 -11    7.90    1.70
   1   6 -11    5.00    1.80
   1  -6  11   12.90    2.50
   1   6 -11   10.90    2.60
  -1   6  11    6.60    1.40
  -1  -6  11   10.70    1.80
   1   6  11    7.50    1.80
  -1   6 -11    5.30    1.60
  -1   6 -11   11.30    1.90
  -2   6  11  195.48    6.60
   2   6 -11  173.48    6.90
  -2  -6  11  205.28    7.10
  -2   6 -11  205.78    6.60
  -2   6 -11  187.48    6.40
   3   6 -11    6.90    1.80
  -3  -6 -11    8.00    1.70
  -3  -6 -11   10.70    1.90
  -3  -6  11   10.50    2.00
  -3   6 -11   10.80    1.40
  -3   6 -11   11.90    1.50
  -4  -6 -11    0.60    1.40
  -4  -6 -11    3.10    1.30
   4   6 -11    1.90    1.40
  -4   6  11    4.30    1.10
  -4   6 -11    1.10    0.80
  -4   6 -11    0.90    0.90
  -4   6 -11    2.40    1.70
  -4  -6  11    3.60    1.10
   5   6 -11   42.90    2.40
  -5   6  11   40.40    2.20
  -5  -6 -11   39.40    2.10
  -5  -6 -11   40.50    2.30
  -5  -6  11   43.40    2.50
  -5   6 -11   41.50    2.80
  -5   6 -11   45.10    2.00
  -5   6 -11   40.40    1.90
   0   7 -11   73.09    3.60
   0   7 -11   67.89    4.30
   0   7 -11   76.99    3.50
   0  -7 -11   73.99    3.60
   0   7  11   71.29    3.60
   0  -7  11   62.49    3.80
   0  -7 -11   75.19    3.80
  -1   7  11    4.50    1.30
   1  -7  11    5.20    1.40
   1   7 -11    5.40    1.40
  -1  -7 -11    1.20    1.60
   1   7 -11    7.90    1.40
  -1  -7 -11    3.60    1.70
   1   7 -11    6.70    2.00
  -1   7 -11    3.40    1.10
  -1   7 -11    2.20    2.10
  -1  -7  11    3.00    1.10
   1  -7 -11    5.40    1.60
  -1   7 -11    3.70    1.20
[truncated: 15,192 more chars]
